# Supplementary material for: LINC02257 regulates malignant phenotypes of colorectal cancer via interacting with miR-1273g-3p and YB1
Source: Cell Death Dis. 2024 Dec 18;15(12):895. doi: 10.1038/s41419-024-07259-4 (PMC11655847; doi:10.1038/s41419-024-07259-4)
Supplement: Supplementary file 3 — Supplementary Tables [file 41419_2024_7259_MOESM3_ESM.xlsx]

## Sheet: Supplementary Table 1
Supplementary Table S1. The sequences of siRNAs used in this study
Genes	Antisense
LINC02257 #1	UAGUCAGCAUACCUGUGUG
LINC02257 #2	UUAGAAGCCACUGAAAUAG
LINC02257 #3	GGUGGAUCUUUCUCACGG
YB1	UAGUAAGGUGGGAACCUUCGC
SERPINE1	UAGUAGUUCUCUUUCUCUC

## Sheet: Supplementary Table 2
Supplementary Table S2. The information of antibodies used in this study
Proteins	Company	Cat No.
YB	Cell Signaling Technology	4202S
pYB1	Cell Signaling Technology	2900S
pERK	Cell Signaling Technology	4370S
ERK	Cell Signaling Technology	9102
SERPINE1	Cell Signaling Technology	11907S
GAPDH	Santa Cruz Biotech	SC-47724
pAKT	Cell Signaling Technology	9271S
Tubulin	Santa Cruz Biotech	SC-69969
LaminB	Santa Cruz Biotech	SC-6216
β-Actin	Abcam	ab8226

## Sheet: Supplementary Table 3
Supplementary Table S3. The sequences of RT-qPCR primers used in this study
Gene	Forward	Reverse
LINC02257	ACCTCCCTTGGGAGATCAAT	CTTGGGCTAGTCGGTCTGAG
YBX1	CTGAGAATTCGTCCGCTCCC	TCTTGTTGGATGACTAAACCGGA
SERPINE1	CCCTTTGCAGGATGGAACTA	ATGGCAATGTGACTGGAACA
miR-1273g-3p targets
DGKI	GGAAGCAGGTCTCGTACAGG	ATTTGCCACAGGAAGGCTGA
EBF4	ACCACTGTTCACTCCTTCATTACGC	GGCACATTTCGGGGTTCTTG
MEF2B	CCTGCAGAACCCCTGCTC	CCAGGCCATATTCTGGGGG
TMEM106A	ATGGGTAAGACGTTTTCCCAG	TCATGGTGGGTGAGGGGT
YB1 targets
MMP1	GAGCAAACACATCTGACCTACAGGA	TTGTCCCGATGATCTCCCCTGACA
Cyclin B1	ACATGGTGCACTTTCCTCCTT	TGTTCTTGACAGTCCATTCACCA
EGFR	AGGTGAAAACAGCTGCAAGG	CACAAACTCCCTTGGCTCAC
CCNA	TAGAGCAGGGGGACAGAGAC	CTTGAGTGTGCCGGTGTCTA

## Sheet: Supplementary Table 4
Supplementary Table S4. Differentially expressed lncRNAs
Gene Information				DESeq2
Gene ID	Gene Name	Gene Description	Gene Type	baseMean	log2FoldChange (Tumor/Normal)	lfcSE	stat	p-value	p adj value	re-padj
ENSG00000099869.7	IGF2-AS	IGF2 antisense RNA [Source:HGNC Symbol;Acc:HGNC:14062]	antisense	6.97542	2.9483	0.442567	6.6618	2.7049e-11	1.40584e-10	1.17733e-10
ENSG00000124915.9	DKFZP434K028	uncharacterized LOC26070 [Source:NCBI gene;Acc:26070]	lincRNA	7.61673	2.13073	0.324062	6.57507	4.86288e-11	2.4673e-10	2.05918e-10
ENSG00000146521.8	LINC01558	long intergenic non-protein coding RNA 1558 [Source:HGNC Symbol;Acc:HGNC:21235]	lincRNA	98.2926	1.21928	0.224464	5.43197	5.5736e-08	2.10022e-07	1.79357e-07
ENSG00000146666.5	LINC00525	long intergenic non-protein coding RNA 525 [Source:HGNC Symbol;Acc:HGNC:40290]	antisense	22.0355	1.61908	0.235585	6.87259	6.30464e-12	3.48761e-11	2.93099e-11
ENSG00000163009.7	C2orf48	chromosome 2 open reading frame 48 [Source:HGNC Symbol;Acc:HGNC:26322]	lincRNA	28.7075	2.51712	0.219424	11.4715	1.83459e-30	3.91471e-29	3.42614e-29
ENSG00000166770.9	ZNF667-AS1	ZNF667 antisense RNA 1 (head to head) [Source:HGNC Symbol;Acc:HGNC:44321]	lincRNA	56.2294	-1.84077	0.170978	-10.7661	4.9744e-27	8.57601e-26	7.65427e-26
ENSG00000167912.5	AC090152.1	uncharacterized LOC100505501 [Source:NCBI gene;Acc:100505501]	antisense	60.6461	-1.32748	0.210492	-6.30655	2.8532e-10	1.35137e-09	1.12532e-09
ENSG00000171889.3	MIR31HG	MIR31 host gene [Source:HGNC Symbol;Acc:HGNC:37187]	sense_overlapping	7.1144	5.10327	0.510422	9.99814	1.55281e-23	2.12102e-22	1.834e-22
ENSG00000172965.13	MIR4435-2HG	MIR4435-2 host gene [Source:HGNC Symbol;Acc:HGNC:35163]	lincRNA	491.292	1.40839	0.10261	13.7256	7.13097e-43	3.34056e-41	2.59686e-41
ENSG00000173811.9	CCDC13-AS1	CCDC13 antisense RNA 1 [Source:HGNC Symbol;Acc:HGNC:41142]	antisense	3.78786	-1.38832	0.189323	-7.33305	2.24965e-13	1.41224e-12	1.21071e-12
ENSG00000174403.14	MIR1-1HG-AS1	MIR1-1HG antisense RNA 1 [Source:HGNC Symbol;Acc:HGNC:26393]	antisense	15.9651	-3.12866	0.325452	-9.6133	7.02635e-22	8.54518e-21	7.34573e-21
ENSG00000175746.6	C15orf54	chromosome 15 open reading frame 54 (putative) [Source:HGNC Symbol;Acc:HGNC:33797]	lincRNA	1.81475	2.49852	0.38997	6.40695	1.48457e-10	7.22647e-10	6.04057e-10
ENSG00000175967.3	FLJ34503	uncharacterized FLJ34503 [Source:NCBI gene;Acc:285759]	antisense	1.29435	-1.08778	0.284104	-3.8288	0.000128769	0.000318547	0.000266692
ENSG00000176728.6	TTTY14	testis-specific transcript, Y-linked 14 [Source:HGNC Symbol;Acc:HGNC:18495]	lincRNA	16.5702	-1.34195	0.501836	-2.67408	0.00749355	0.0137959	0.011839
ENSG00000177234.7	LINC01561	long intergenic non-protein coding RNA 1561 [Source:HGNC Symbol;Acc:HGNC:31365]	lincRNA	7.18117	1.29874	0.31352	4.14245	3.43611e-05	9.24689e-05	7.82889e-05
ENSG00000177410.11	ZFAS1	ZNFX1 antisense RNA 1 [Source:HGNC Symbol;Acc:HGNC:33101]	antisense	4533.55	1.78286	0.136544	13.057	5.79501e-39	2.12839e-37	1.7111e-37
ENSG00000177699.4	AC011944.1	uncharacterized LOC100129540 [Source:NCBI gene;Acc:100129540]	antisense	5.16151	1.01606	0.264528	3.84104	0.000122514	0.000304088	0.000254462
ENSG00000177822.6	AC098864.1	uncharacterized LOC90768 [Source:NCBI gene;Acc:90768]	antisense	10.0195	2.09549	0.371806	5.63599	1.74055e-08	6.92364e-08	5.85994e-08
ENSG00000180066.8	C10orf91	chromosome 10 open reading frame 91 (putative) [Source:HGNC Symbol;Acc:HGNC:27275]	lincRNA	26.5324	1.52819	0.216984	7.04288	1.883e-12	1.08632e-11	9.30851e-12
ENSG00000180279.5	LINC01869	long intergenic non-protein coding RNA 1869 [Source:HGNC Symbol;Acc:HGNC:25050]	lincRNA	4.78146	1.03852	0.213242	4.87015	1.11514e-06	3.62698e-06	3.08819e-06
ENSG00000180846.7	CSNK1G2-AS1	CSNK1G2 antisense RNA 1 [Source:HGNC Symbol;Acc:HGNC:28604]	antisense	3.43355	1.12413	0.268794	4.18214	2.88784e-05	7.86076e-05	6.67011e-05
ENSG00000180861.8	LINC01559	long intergenic non-protein coding RNA 1559 [Source:HGNC Symbol;Acc:HGNC:26598]	lincRNA	1357.45	-1.31181	0.214838	-6.10603	1.0214e-09	4.58507e-09	3.78906e-09
ENSG00000180869.4	LINC01555	long intergenic non-protein coding RNA 1555 [Source:HGNC Symbol;Acc:HGNC:26647]	lincRNA	28.7195	2.80137	0.268335	10.4398	1.63102e-25	2.54586e-24	2.18637e-24
ENSG00000181798.2	LINC00471	long intergenic non-protein coding RNA 471 [Source:HGNC Symbol;Acc:HGNC:28668]	lincRNA	11.0279	1.06869	0.18233	5.86131	4.59234e-09	1.9397e-08	1.63425e-08
ENSG00000182352.7	C17orf77	chromosome 17 open reading frame 77 [Source:HGNC Symbol;Acc:HGNC:26480]	antisense	84.099	3.87886	0.415363	9.33847	9.7732e-21	1.09349e-19	9.53323e-20
ENSG00000182912.6	TSPEAR-AS2	TSPEAR antisense RNA 2 [Source:HGNC Symbol;Acc:HGNC:16428]	antisense	30.1683	2.92338	0.303684	9.62638	6.18734e-22	7.57013e-21	6.56279e-21
ENSG00000183242.10	WT1-AS	WT1 antisense RNA [Source:HGNC Symbol;Acc:HGNC:18135]	bidirectional_promoter_lncRNA	5.26484	3.08595	0.535002	5.76811	8.01672e-09	3.29732e-08	2.78926e-08
ENSG00000184809.11	B3GALT5-AS1	B3GALT5 antisense RNA 1 [Source:HGNC Symbol;Acc:HGNC:16424]	antisense	45.7126	-4.06497	0.358728	-11.3316	9.14802e-30	1.86246e-28	1.58638e-28
ENSG00000186594.11	MIR22HG	MIR22 host gene [Source:HGNC Symbol;Acc:HGNC:28219]	lincRNA	444.693	-1.80059	0.134374	-13.3998	6.05939e-41	2.52318e-39	2.00603e-39
ENSG00000187013.4	C17orf82	chromosome 17 open reading frame 82 [Source:HGNC Symbol;Acc:HGNC:32699]	lincRNA	10.6905	1.60141	0.238994	6.7006	2.07558e-11	1.09051e-10	9.10673e-11
ENSG00000187185.4	AC092118.1	uncharacterized LOC388282 [Source:NCBI gene;Acc:388282]	lincRNA	1.37214	2.74016	0.444041	6.17096	6.78781e-10	3.10519e-09	2.58837e-09
ENSG00000188242.4	PP7080	uncharacterized LOC25845 [Source:NCBI gene;Acc:25845]	3prime_overlapping_ncRNA	2011.15	-3.28411	0.195143	-16.8293	1.48929e-63	2.22823e-61	2.03382e-61
ENSG00000196366.3	C9orf163	chromosome 9 open reading frame 163 [Source:HGNC Symbol;Acc:HGNC:26718]	lincRNA	22.8699	1.81936	0.185562	9.80455	1.07623e-22	1.39034e-21	1.22477e-21
ENSG00000196758.3	AC079612.1	uncharacterized LOC401040 [Source:NCBI gene;Acc:401040]	lincRNA	1.44208	3.11353	0.399392	7.79568	6.40619e-15	4.62735e-14	3.9541e-14
ENSG00000197182.11	MIRLET7BHG	MIRLET7B host gene [Source:HGNC Symbol;Acc:HGNC:37189]	lincRNA	83.0383	1.07659	0.178742	6.02312	1.71086e-09	7.52603e-09	6.25122e-09
ENSG00000197301.6	AC090673.1	uncharacterized LOC100129940 [Source:NCBI gene;Acc:100129940]	antisense	20.0955	2.54988	0.269405	9.46488	2.93884e-21	3.4118e-20	2.97286e-20
ENSG00000197989.12	SNHG12	small nucleolar RNA host gene 12 [Source:HGNC Symbol;Acc:HGNC:30062]	antisense	504.846	1.27485	0.1128	11.3019	1.28456e-29	2.57988e-28	2.14256e-28
ENSG00000203356.2	LINC01562	long intergenic non-protein coding RNA 1562 [Source:HGNC Symbol;Acc:HGNC:51335]	lincRNA	0.920781	-1.17674	0.205456	-5.72744	1.01958e-08	4.14369e-08	3.5194e-08
ENSG00000203441.2	LINC00449	long intergenic non-protein coding RNA 449 [Source:HGNC Symbol;Acc:HGNC:42786]	antisense	4.6862	1.21651	0.190712	6.37878	1.78509e-10	8.62514e-10	7.223e-10
ENSG00000203497.2	PDCD4-AS1	PDCD4 antisense RNA 1 [Source:HGNC Symbol;Acc:HGNC:27425]	antisense	50.064	-1.47378	0.10153	-14.5157	9.64049e-48	6.17135e-46	5.40115e-46
ENSG00000203585.3	LINC02408	long intergenic non-protein coding RNA 2408 [Source:HGNC Symbol;Acc:HGNC:53337]	lincRNA	3.33471	-2.11214	0.265242	-7.96305	1.67854e-15	1.27546e-14	1.1047e-14
ENSG00000203650.6	LINC01285	long intergenic non-protein coding RNA 1285 [Source:HGNC Symbol;Acc:HGNC:50344]	lincRNA	4.71197	1.3049	0.250692	5.20521	1.93781e-07	6.88906e-07	5.8889e-07
ENSG00000203684.5	IBA57-DT	IBA57 divergent transcript [Source:HGNC Symbol;Acc:HGNC:32062]	lincRNA	6.20484	1.09085	0.225344	4.84083	1.29299e-06	4.17524e-06	3.55817e-06
ENSG00000203688.4	LINC02487	long intergenic non-protein coding RNA 2487 [Source:HGNC Symbol;Acc:HGNC:53466]	lincRNA	89.2774	1.68369	0.202111	8.33055	8.04703e-17	6.74828e-16	5.90025e-16
ENSG00000203706.7	SERTAD4-AS1	SERTAD4 antisense RNA 1 [Source:HGNC Symbol;Acc:HGNC:32019]	antisense	39.6871	-1.54082	0.183546	-8.39473	4.66954e-17	3.99843e-16	3.54269e-16
ENSG00000203721.4	LINC00862	long intergenic non-protein coding RNA 862 [Source:HGNC Symbol;Acc:HGNC:21901]	lincRNA	1.91029	2.08504	0.339043	6.14977	7.7594e-10	3.52834e-09	2.92315e-09
ENSG00000203739.3	AL645568.1	uncharacterized LOC101928673 [Source:NCBI gene;Acc:101928673]	antisense	18.6157	-1.74375	0.124021	-14.0601	6.67612e-45	3.59697e-43	2.977e-43
ENSG00000203808.9	BVES-AS1	BVES antisense RNA 1 [Source:HGNC Symbol;Acc:HGNC:21223]	antisense	2.96216	-3.29892	0.289134	-11.4097	3.7416e-30	7.79857e-29	6.70115e-29
ENSG00000203999.7	LINC01270	long intergenic non-protein coding RNA 1270 [Source:HGNC Symbol;Acc:HGNC:27658]	lincRNA	16.1128	1.69796	0.192313	8.82918	1.05448e-18	1.02322e-17	9.00012e-18
ENSG00000204044.6	SLC12A5-AS1	SLC12A5 and MMP9 antisense RNA 1 [Source:HGNC Symbol;Acc:HGNC:53143]	antisense	9.77917	2.16579	0.291211	7.43718	1.02856e-13	6.65494e-13	5.68962e-13
ENSG00000204241.6	AP000911.1	uncharacterized LOC100128239 [Source:NCBI gene;Acc:100128239]	lincRNA	7.73805	-1.72031	0.239863	-7.17206	7.38802e-13	4.42834e-12	3.78939e-12
ENSG00000204380.3	PKP4-AS1	PKP4 antisense RNA 1 [Source:HGNC Symbol;Acc:HGNC:52580]	antisense	9.78947	1.30651	0.183533	7.11864	1.08999e-12	6.42755e-12	5.51303e-12
ENSG00000204581.2	ACOXL-AS1	ACOXL antisense RNA 1 [Source:HGNC Symbol;Acc:HGNC:41112]	antisense	2.21838	-1.12571	0.209843	-5.36452	8.11646e-08	3.01224e-07	2.5554e-07
ENSG00000204706.13	MAMDC2-AS1	MAMDC2 antisense RNA 1 [Source:HGNC Symbol;Acc:HGNC:48719]	antisense	7.86984	-1.19595	0.196359	-6.09065	1.12452e-09	5.02228e-09	4.15748e-09
ENSG00000204709.4	LINC01556	long intergenic non-protein coding RNA 1556 [Source:HGNC Symbol;Acc:HGNC:21195]	lincRNA	6.63105	1.24245	0.296321	4.19294	2.75365e-05	7.51617e-05	6.37366e-05
ENSG00000204832.8	ST8SIA6-AS1	ST8SIA6 antisense RNA 1 [Source:HGNC Symbol;Acc:HGNC:44880]	antisense	6.84598	1.57553	0.422027	3.73324	0.000189029	0.000456273	0.000385024
ENSG00000204860.4	FAM201A	family with sequence similarity 201 member A [Source:HGNC Symbol;Acc:HGNC:27239]	antisense	128.505	1.0472	0.160012	6.54454	5.96771e-11	3.00143e-10	2.51242e-10
ENSG00000204876.4	AC021218.1	uncharacterized LOC389602 [Source:NCBI gene;Acc:389602]	lincRNA	662.79	2.34047	0.191756	12.2055	2.9056e-34	7.96585e-33	6.90081e-33
ENSG00000204904.6	LINC01545	long intergenic non-protein coding RNA 1545 [Source:HGNC Symbol;Acc:HGNC:17986]	lincRNA	2.0404	1.28201	0.252841	5.07041	3.96955e-07	1.35974e-06	1.16665e-06
ENSG00000204949.7	FAM83A-AS1	FAM83A antisense RNA 1 [Source:HGNC Symbol;Acc:HGNC:48658]	antisense	2.81284	2.05774	0.403844	5.09538	3.48048e-07	1.20052e-06	1.02907e-06
ENSG00000205037.2	AC134312.1	uncharacterized LOC400553 [Source:NCBI gene;Acc:400553]	lincRNA	3.90809	-2.35783	0.299724	-7.86667	3.64194e-15	2.68236e-14	2.28013e-14
ENSG00000205056.8	LINC02397	long intergenic non-protein coding RNA 2397 [Source:HGNC Symbol;Acc:HGNC:53323]	lincRNA	5.48418	-2.08001	0.330517	-6.29321	3.10972e-10	1.46962e-09	1.22208e-09
ENSG00000205106.4	DKFZp779M0652	uncharacterized DKFZp779M0652 [Source:NCBI gene;Acc:374387]	lincRNA	2.3638	-2.00586	0.240756	-8.33149	7.98311e-17	6.69613e-16	5.8731e-16
ENSG00000205293.3	LINC01602	long intergenic non-protein coding RNA 1602 [Source:HGNC Symbol;Acc:HGNC:51634]	lincRNA	12.88	6.06906	0.536843	11.3051	1.23822e-29	2.49331e-28	2.10526e-28
ENSG00000205562.2	AL049775.1	uncharacterized LOC100506731 [Source:NCBI gene;Acc:100506731]	lincRNA	1.70709	-1.08245	0.313284	-3.45518	0.00054993	0.00123915	0.00104215
ENSG00000205622.8	AP001043.1	uncharacterized LOC400867 [Source:NCBI gene;Acc:400867]	lincRNA	131.303	2.04649	0.270049	7.57821	3.50354e-14	2.37056e-13	2.03597e-13
ENSG00000205786.7	LINC01531	long intergenic non-protein coding RNA 1531 [Source:HGNC Symbol;Acc:HGNC:51270]	lincRNA	2.03775	-1.34514	0.242945	-5.53681	3.08031e-08	1.19333e-07	1.01451e-07
ENSG00000212766.8	EWSAT1	Ewing sarcoma associated transcript 1 [Source:HGNC Symbol;Acc:HGNC:26596]	lincRNA	4.37241	1.45756	0.278895	5.2262	1.73033e-07	6.19193e-07	5.28778e-07
ENSG00000213373.6	LINC00671	long intergenic non-protein coding RNA 671 [Source:HGNC Symbol;Acc:HGNC:44339]	lincRNA	1.13611	-1.5884	0.239084	-6.64369	3.05916e-11	1.58272e-10	1.321e-10
ENSG00000213742.5	ZNF337-AS1	ZNF337 antisense RNA 1 [Source:HGNC Symbol;Acc:HGNC:40759]	antisense	54.9354	1.08054	0.14778	7.31179	2.636e-13	1.64461e-12	1.41168e-12
ENSG00000214039.7	LINC02418	long intergenic non-protein coding RNA 2418 [Source:HGNC Symbol;Acc:HGNC:53348]	lincRNA	590.323	8.87651	0.369381	24.0308	1.32708e-127	1.89728e-124	2.89967e-124
ENSG00000214049.6	UCA1	urothelial cancer associated 1 [Source:HGNC Symbol;Acc:HGNC:37126]	lincRNA	922.833	3.89043	0.319832	12.164	4.83382e-34	1.31032e-32	1.11178e-32
ENSG00000214145.5	LINC00887	long intergenic non-protein coding RNA 887 [Source:HGNC Symbol;Acc:HGNC:48574]	lincRNA	4.03741	2.21958	0.324283	6.84458	7.66998e-12	4.21031e-11	3.53563e-11
ENSG00000214184.3	GCC2-AS1	GCC2 antisense RNA 1 [Source:HGNC Symbol;Acc:HGNC:28126]	antisense	7.75852	1.01829	0.144692	7.03763	1.95539e-12	1.12623e-11	9.64455e-12
ENSG00000214188.8	ST7-OT4	ST7 overlapping transcript 4 [Source:HGNC Symbol;Acc:HGNC:18835]	sense_intronic	4.19112	2.2706	0.311464	7.29009	3.09755e-13	1.92016e-12	1.64275e-12
ENSG00000214353.6	VAC14-AS1	VAC14 antisense RNA 1 [Source:HGNC Symbol;Acc:HGNC:48605]	antisense	19.408	3.09534	0.224744	13.7728	3.71634e-43	1.78029e-41	1.4246e-41
ENSG00000214900.7	LINC01588	long intergenic non-protein coding RNA 1588 [Source:HGNC Symbol;Acc:HGNC:27503]	lincRNA	84.4636	-1.1646	0.122857	-9.47928	2.56043e-21	2.98776e-20	2.61427e-20
ENSG00000214999.3	AC129492.1	uncharacterized LOC107985075 [Source:NCBI gene;Acc:107985075]	antisense	25.5359	1.19754	0.266967	4.48572	7.2668e-06	2.14421e-05	1.83137e-05
ENSG00000215244.2	AL137145.2	uncharacterized LOC399715 [Source:NCBI gene;Acc:399715]	lincRNA	11.7885	1.29298	0.206165	6.27158	3.57393e-10	1.6779e-09	1.39697e-09
ENSG00000215866.6	LINC01356	long intergenic non-protein coding RNA 1356 [Source:HGNC Symbol;Acc:HGNC:50587]	lincRNA	31.8823	2.55193	0.191079	13.3554	1.10222e-40	4.50897e-39	3.49035e-39
ENSG00000218018.2	AL109955.1	uncharacterized LOC100291105 [Source:NCBI gene;Acc:100291105]	antisense	6.63661	-1.44389	0.182805	-7.89854	2.82181e-15	2.09874e-14	1.78715e-14
ENSG00000218357.3	LINC01644	long intergenic non-protein coding RNA 1644 [Source:HGNC Symbol;Acc:HGNC:52431]	lincRNA	2.80422	-1.55837	0.371067	-4.1997	2.67268e-05	7.31377e-05	6.21255e-05
ENSG00000220925.2	IGBP1-AS2	IGBP1 antisense RNA 2 [Source:HGNC Symbol;Acc:HGNC:40294]	antisense	1.83932	1.69728	0.379783	4.46908	7.85554e-06	2.30507e-05	1.97291e-05
ENSG00000221819.5	GAS8-AS1	GAS8 antisense RNA 1 [Source:HGNC Symbol;Acc:HGNC:1197]	antisense	3.42893	1.58535	0.280014	5.6617	1.49879e-08	5.99779e-08	5.08071e-08
ENSG00000222032.1	AC112721.2	novel protein (LOC728009)	lincRNA	2.81493	3.26919	0.426583	7.66367	1.807e-14	1.2543e-13	1.08066e-13
ENSG00000222033.1	LINC01124	long intergenic non-protein coding RNA 1124 [Source:HGNC Symbol;Acc:HGNC:49270]	lincRNA	104.228	2.57492	0.223648	11.5133	1.13131e-30	2.44374e-29	2.13096e-29
ENSG00000222041.9	CYTOR	cytoskeleton regulator RNA [Source:HGNC Symbol;Acc:HGNC:28717]	lincRNA	282.276	1.309	0.129835	10.082	6.63486e-24	9.33694e-23	8.00949e-23
ENSG00000223382.3	LINC01778	long intergenic non-protein coding RNA 1778 [Source:HGNC Symbol;Acc:HGNC:52568]	lincRNA	4.79201	-1.71385	0.251163	-6.82364	8.87601e-12	4.83589e-11	4.05734e-11
ENSG00000223392.1	CLDN10-AS1	CLDN10 antisense RNA 1 [Source:HGNC Symbol;Acc:HGNC:39907]	antisense	7.47531	5.0019	0.482092	10.3754	3.20909e-25	4.90008e-24	4.24961e-24
ENSG00000223393.1	AL118511.1	uncharacterized LOC101927604 [Source:NCBI gene;Acc:101927604]	antisense	3.62568	1.89836	0.249093	7.6211	2.51529e-14	1.72426e-13	1.48538e-13
ENSG00000223485.1	LINC01615	long intergenic non-protein coding RNA 1615 [Source:HGNC Symbol;Acc:HGNC:51898]	lincRNA	9.2443	3.45576	0.302214	11.4348	2.80079e-30	5.89816e-29	5.14263e-29
ENSG00000223552.1	AC098613.1	uncharacterized LOC102724297 [Source:NCBI gene;Acc:102724297]	antisense	44.9885	1.00186	0.178231	5.62114	1.89705e-08	7.51132e-08	6.33799e-08
ENSG00000223561.5	AC005165.1	uncharacterized LOC646588 [Source:NCBI gene;Acc:646588]	lincRNA	10.4764	-1.21295	0.236064	-5.13823	2.77334e-07	9.66799e-07	8.27834e-07
ENSG00000223652.2	AC106786.1	uncharacterized LOC105379152 [Source:NCBI gene;Acc:105379152]	antisense	7.05488	-1.02068	0.241686	-4.22314	2.40917e-05	6.63169e-05	5.64812e-05
ENSG00000223749.6	MIR503HG	MIR503 host gene [Source:HGNC Symbol;Acc:HGNC:28258]	lincRNA	43.6755	3.01651	0.244209	12.3522	4.74034e-35	1.35542e-33	1.20438e-33
ENSG00000223806.6	LINC00114	long intergenic non-protein coding RNA 114 [Source:HGNC Symbol;Acc:HGNC:1265]	lincRNA	46.6257	1.50392	0.260249	5.77877	7.52503e-09	3.10501e-08	2.62236e-08
ENSG00000223823.1	LINC01342	long intergenic non-protein coding RNA 1342 [Source:HGNC Symbol;Acc:HGNC:50551]	lincRNA	22.8888	1.03208	0.194443	5.30787	1.10913e-07	4.05161e-07	3.4375e-07
ENSG00000224020.1	MIR181A2HG	MIR181A2 host gene [Source:HGNC Symbol;Acc:HGNC:37188]	antisense	9.08568	1.59248	0.233309	6.82561	8.75495e-12	4.77263e-11	4.01039e-11
ENSG00000224034.1	LINC02561	long intergenic non-protein coding RNA 2561 [Source:HGNC Symbol;Acc:HGNC:53601]	lincRNA	3.05031	1.44162	0.297169	4.85118	1.22731e-06	3.9741e-06	3.38594e-06
ENSG00000224116.5	INHBA-AS1	INHBA antisense RNA 1 [Source:HGNC Symbol;Acc:HGNC:40303]	antisense	3.93423	2.19747	0.290777	7.55722	4.11784e-14	2.77018e-13	2.37401e-13
ENSG00000224137.1	LINC01857	long intergenic non-protein coding RNA 1857 [Source:HGNC Symbol;Acc:HGNC:52673]	lincRNA	6.82547	-1.27637	0.271567	-4.70003	2.60121e-06	8.10079e-06	6.93973e-06
ENSG00000224167.1	AL390729.1	uncharacterized HP08777 [Source:NCBI gene;Acc:105378912]	lincRNA	21.2138	2.68364	0.214889	12.4885	8.62321e-36	2.5684e-34	2.29777e-34
ENSG00000224177.5	LINC00570	long intergenic non-protein coding RNA 570 [Source:HGNC Symbol;Acc:HGNC:43717]	lincRNA	9.77943	-1.02586	0.245738	-4.17462	2.9848e-05	8.10811e-05	6.86504e-05
ENSG00000224186.7	C5orf66	chromosome 5 open reading frame 66 [Source:HGNC Symbol;Acc:HGNC:48332]	antisense	62.3548	1.23124	0.125944	9.77605	1.42675e-22	1.82606e-21	1.58246e-21
ENSG00000224189.5	HAGLR	HOXD antisense growth-associated long non-coding RNA [Source:HGNC Symbol;Acc:HGNC:43755]	antisense	469.036	-2.08252	0.230274	-9.04362	1.51565e-19	1.55849e-18	1.3805e-18
ENSG00000224251.5	AL391427.1	uncharacterized LOC101928051 [Source:NCBI gene;Acc:101928051]	antisense	1.86158	1.41574	0.339983	4.16414	3.12528e-05	8.46113e-05	7.16551e-05
ENSG00000224259.4	LINC01133	long intergenic non-protein coding RNA 1133 [Source:HGNC Symbol;Acc:HGNC:49447]	lincRNA	525.57	-1.72912	0.175296	-9.86399	5.96299e-23	7.82384e-22	6.85744e-22
ENSG00000224307.1	AL161785.1	uncharacterized LOC101929331 [Source:NCBI gene;Acc:101929331]	lincRNA	6.30441	-1.4318	0.22555	-6.34805	2.18059e-10	1.04563e-09	8.72636e-10
ENSG00000224397.4	SMIM25	small integral membrane protein 25 [Source:HGNC Symbol;Acc:HGNC:50328]	lincRNA	130.582	1.3986	0.16091	8.69181	3.5671e-18	3.32831e-17	2.94117e-17
ENSG00000224511.1	LINC00365	long intergenic non-protein coding RNA 365 [Source:HGNC Symbol;Acc:HGNC:42687]	lincRNA	39.0256	1.38336	0.217003	6.37483	1.83171e-10	8.83934e-10	7.39795e-10
ENSG00000224616.1	RTCA-AS1	RTCA antisense RNA 1 [Source:HGNC Symbol;Acc:HGNC:50573]	lincRNA	6.81366	-1.24517	0.128298	-9.7053	2.86238e-22	3.59437e-21	3.09619e-21
ENSG00000224652.1	LINC00885	long intergenic non-protein coding RNA 885 [Source:HGNC Symbol;Acc:HGNC:48571]	lincRNA	2.87906	2.28443	0.421075	5.42523	5.78794e-08	2.17695e-07	1.8598e-07
ENSG00000224721.1	AC007182.1	uncharacterized LOC102724153 [Source:NCBI gene;Acc:102724153]	antisense	18.6249	-4.5528	0.307696	-14.7964	1.54516e-49	1.0944e-47	9.37826e-48
ENSG00000224805.2	LINC00853	long intergenic non-protein coding RNA 853 [Source:HGNC Symbol;Acc:HGNC:43716]	antisense	18.7214	1.1861	0.158676	7.47496	7.72273e-14	5.0552e-13	4.31564e-13
ENSG00000224812.2	TMEM72-AS1	TMEM72 antisense RNA 1 [Source:HGNC Symbol;Acc:HGNC:27349]	antisense	2.49036	-1.15681	0.195415	-5.91978	3.22376e-09	1.38221e-08	1.15854e-08
ENSG00000224821.5	COL4A2-AS2	COL4A2 antisense 2 [Source:HGNC Symbol;Acc:HGNC:39849]	antisense	1.47033	2.12488	0.444157	4.78409	1.71767e-06	5.47378e-06	4.67969e-06
ENSG00000224885.1	EIPR1-IT1	EIPR1 intronic transcript 1 [Source:HGNC Symbol;Acc:HGNC:41392]	sense_intronic	2.4523	2.57153	0.375723	6.84421	7.68998e-12	4.21949e-11	3.53739e-11
ENSG00000224914.2	LINC00863	long intergenic non-protein coding RNA 863 [Source:HGNC Symbol;Acc:HGNC:45162]	bidirectional_promoter_lncRNA	42.4911	-1.0413	0.0984386	-10.5782	3.76184e-26	6.12704e-25	5.33742e-25
ENSG00000224939.1	LINC00184	long intergenic non-protein coding RNA 184 [Source:HGNC Symbol;Acc:HGNC:37192]	lincRNA	1.62389	2.00816	0.401405	5.00282	5.64972e-07	1.90484e-06	1.62644e-06
ENSG00000224957.4	LINC01266	long intergenic non-protein coding RNA 1266 [Source:HGNC Symbol;Acc:HGNC:50309]	lincRNA	1.60524	-1.96508	0.288264	-6.81695	9.29955e-12	5.0531e-11	4.23323e-11
ENSG00000224961.1	LINC01752	long intergenic non-protein coding RNA 1752 [Source:HGNC Symbol;Acc:HGNC:52540]	lincRNA	43.9059	-2.18705	0.247626	-8.83205	1.02777e-18	9.98815e-18	8.80657e-18
ENSG00000224968.1	LINC01645	long intergenic non-protein coding RNA 1645 [Source:HGNC Symbol;Acc:HGNC:52432]	lincRNA	5.68674	-4.46778	0.274917	-16.2514	2.1846e-59	2.5947e-57	2.27302e-57
ENSG00000225037.1	EIF1AX-AS1	EIF1AX antisense RNA 1 [Source:HGNC Symbol;Acc:HGNC:40208]	antisense	1.26993	1.69004	0.426893	3.95892	7.52898e-05	0.000192966	0.000161282
ENSG00000225163.3	LINC00618	long intergenic non-protein coding RNA 618 [Source:HGNC Symbol;Acc:HGNC:20110]	sense_overlapping	4.41155	2.41522	0.294498	8.20115	2.38099e-16	1.92842e-15	1.71134e-15
ENSG00000225177.4	FLJ46906	uncharacterized LOC441172 [Source:NCBI gene;Acc:441172]	antisense	49.1274	1.06846	0.131573	8.12069	4.63557e-16	3.68261e-15	3.21547e-15
ENSG00000225194.2	LINC00092	long intergenic non-protein coding RNA 92 [Source:HGNC Symbol;Acc:HGNC:31408]	lincRNA	7.89628	-2.67331	0.173573	-15.4016	1.59623e-53	1.39719e-51	1.20267e-51
ENSG00000225328.1	LINC01594	long intergenic non-protein coding RNA 1594 [Source:HGNC Symbol;Acc:HGNC:51584]	antisense	13.6193	4.22942	0.360577	11.7296	8.9895e-32	2.09797e-30	1.78564e-30
ENSG00000225383.5	SFTA1P	surfactant associated 1, pseudogene [Source:HGNC Symbol;Acc:HGNC:18383]	lincRNA	6.48074	-2.42767	0.277477	-8.7491	2.15064e-18	2.03822e-17	1.80737e-17
ENSG00000225421.1	AC019330.1	uncharacterized LOC105373831 [Source:NCBI gene;Acc:105373831]	lincRNA	5.87067	-1.17152	0.325654	-3.59744	0.000321364	0.000750726	0.000637767
ENSG00000225442.2	MPRIP-AS1	MPRIP antisense RNA 1 [Source:HGNC Symbol;Acc:HGNC:41263]	antisense	1.40218	1.77088	0.451008	3.92651	8.61891e-05	0.000219227	0.000183551
ENSG00000225465.8	RFPL1S	RFPL1 antisense RNA 1 [Source:HGNC Symbol;Acc:HGNC:9978]	antisense	3.70234	-1.61983	0.218511	-7.41303	1.23448e-13	7.92484e-13	6.76023e-13
ENSG00000225506.2	CYP4A22-AS1	CYP4A22 antisense RNA 1 [Source:HGNC Symbol;Acc:HGNC:43715]	lincRNA	9.18306	2.24985	0.197111	11.4141	3.55511e-30	7.41789e-29	6.41977e-29
ENSG00000225518.2	LINC01703	long intergenic non-protein coding RNA 1703 [Source:HGNC Symbol;Acc:HGNC:52491]	lincRNA	24.8402	1.70015	0.175399	9.69305	3.22738e-22	4.03041e-21	3.47381e-21
ENSG00000225611.1	LINC02158	long intergenic non-protein coding RNA 2158 [Source:HGNC Symbol;Acc:HGNC:53019]	antisense	2.13603	-1.39159	0.200394	-6.94427	3.80435e-12	2.13945e-11	1.80315e-11
ENSG00000225670.4	CADM3-AS1	CADM3 antisense RNA 1 [Source:HGNC Symbol;Acc:HGNC:40812]	antisense	8.86965	-2.16786	0.321301	-6.74714	1.50787e-11	8.01397e-11	6.69656e-11
ENSG00000225731.1	AP001627.1	uncharacterized LOC101928284 [Source:NCBI gene;Acc:101928284]	antisense	7.36764	-3.57068	0.297181	-12.0152	2.95771e-33	7.64195e-32	6.48215e-32
ENSG00000225742.4	LINC02036	long intergenic non-protein coding RNA 2036 [Source:HGNC Symbol;Acc:HGNC:52876]	lincRNA	1.30169	2.06207	0.412645	4.99719	5.81715e-07	1.95787e-06	1.66804e-06
ENSG00000225762.1	LINC01389	long intergenic non-protein coding RNA 1389 [Source:HGNC Symbol;Acc:HGNC:50661]	antisense	24.3195	-1.31467	0.190262	-6.9098	4.85325e-12	2.7084e-11	2.2805e-11
ENSG00000225855.5	RUSC1-AS1	RUSC1 antisense RNA 1 [Source:HGNC Symbol;Acc:HGNC:26680]	antisense	214.946	1.18027	0.141602	8.33515	7.73995e-17	6.50348e-16	5.71345e-16
ENSG00000225951.1	ODF2-AS1	ODF2 antisense RNA 1 [Source:HGNC Symbol;Acc:HGNC:49461]	antisense	2.06434	1.14283	0.280637	4.07229	4.65536e-05	0.000123075	0.000103584
ENSG00000225953.2	SATB2-AS1	SATB2 antisense RNA 1 [Source:HGNC Symbol;Acc:HGNC:26490]	antisense	451.252	-1.19353	0.252483	-4.72718	2.27664e-06	7.14245e-06	6.11866e-06
ENSG00000225978.3	HAR1A	highly accelerated region 1A [Source:HGNC Symbol;Acc:HGNC:33117]	lincRNA	64.4405	1.08568	0.275309	3.94349	8.03055e-05	0.000204991	0.000171355
ENSG00000225986.1	UBXN10-AS1	UBXN10 antisense RNA 1 [Source:HGNC Symbol;Acc:HGNC:41141]	antisense	16.8063	-2.70481	0.244714	-11.053	2.12072e-28	3.95277e-27	3.45804e-27
ENSG00000226101.1	LINC02097	long intergenic non-protein coding RNA 2097 [Source:HGNC Symbol;Acc:HGNC:52948]	lincRNA	3.5494	1.14625	0.283428	4.04425	5.249e-05	0.000137647	0.000115616
ENSG00000226122.1	DDC-AS1	DDC antisense RNA 1 [Source:HGNC Symbol;Acc:HGNC:40171]	antisense	3.25083	2.44207	0.436366	5.59638	2.18868e-08	8.61217e-08	7.27896e-08
ENSG00000226125.1	LINC01907	long intergenic non-protein coding RNA 1907 [Source:HGNC Symbol;Acc:HGNC:52726]	lincRNA	2.06031	-1.16505	0.209232	-5.56823	2.57337e-08	1.00511e-07	8.50652e-08
ENSG00000226180.3	AC010536.1	uncharacterized LOC100129215 [Source:NCBI gene;Acc:100129215]	lincRNA	18.4789	1.12292	0.161554	6.95074	3.6338e-12	2.04801e-11	1.73359e-11
ENSG00000226194.4	LINC02519	long intergenic non-protein coding RNA 2519 [Source:HGNC Symbol;Acc:HGNC:53510]	lincRNA	4.44336	1.60113	0.282824	5.66123	1.50296e-08	6.01261e-08	5.08353e-08
ENSG00000226235.1	LEMD1-AS1	LEMD1 antisense RNA 1 [Source:HGNC Symbol;Acc:HGNC:44132]	antisense	4.28101	3.58096	0.429558	8.33638	7.65985e-17	6.43897e-16	5.67348e-16
ENSG00000226237.1	GAS1RR	GAS1 adjacent regulatory RNA [Source:HGNC Symbol;Acc:HGNC:52261]	lincRNA	4.95086	-2.4655	0.292897	-8.41763	3.8417e-17	3.31308e-16	2.9453e-16
ENSG00000226263.1	ISM1-AS1	ISM1 antisense RNA 1 [Source:HGNC Symbol;Acc:HGNC:44313]	antisense	1.21425	1.52825	0.365662	4.1794	2.92284e-05	7.9493e-05	6.73671e-05
ENSG00000226320.4	LINC01811	long intergenic non-protein coding RNA 1811 [Source:HGNC Symbol;Acc:HGNC:52615]	lincRNA	15.9977	5.8646	0.406881	14.4135	4.25391e-47	2.60643e-45	2.16158e-45
ENSG00000226380.6	LINC-PINT	long intergenic non-protein coding RNA, p53 induced transcript [Source:NCBI gene;Acc:378805]	lincRNA	97.8057	2.29119	0.187615	12.2122	2.67544e-34	7.3715e-33	6.49538e-33
ENSG00000226383.4	LINC01876	long intergenic non-protein coding RNA 1876 [Source:HGNC Symbol;Acc:HGNC:52695]	lincRNA	27.4011	1.41729	0.281314	5.03811	4.70158e-07	1.59899e-06	1.36973e-06
ENSG00000226416.1	MRPL23-AS1	MRPL23 antisense RNA 1 [Source:HGNC Symbol;Acc:HGNC:42812]	antisense	8.72708	3.69719	0.478897	7.72022	1.16129e-14	8.21609e-14	7.04839e-14
ENSG00000226419.5	SLC16A1-AS1	SLC16A1 antisense RNA 1 [Source:HGNC Symbol;Acc:HGNC:49445]	antisense	119.024	1.7029	0.149488	11.3916	4.60661e-30	9.51926e-29	8.1173e-29
ENSG00000226453.1	LINC02542	long intergenic non-protein coding RNA 2542 [Source:HGNC Symbol;Acc:HGNC:53576]	lincRNA	39.5622	1.03717	0.245609	4.22285	2.41232e-05	6.63944e-05	5.64944e-05
ENSG00000226476.2	LINC01748	long intergenic non-protein coding RNA 1748 [Source:HGNC Symbol;Acc:HGNC:52535]	lincRNA	66.1354	3.78122	0.284259	13.302	2.25249e-40	9.00085e-39	7.03097e-39
ENSG00000226496.2	LINC00323	long intergenic non-protein coding RNA 323 [Source:HGNC Symbol;Acc:HGNC:19720]	antisense	8.20269	1.28597	0.254599	5.05095	4.39611e-07	1.49933e-06	1.28933e-06
ENSG00000226519.1	LINC00390	long intergenic non-protein coding RNA 390 [Source:HGNC Symbol;Acc:HGNC:42718]	lincRNA	2.04954	-2.10986	0.258658	-8.15692	3.43671e-16	2.7483e-15	2.4068e-15
ENSG00000226644.4	AL121899.1	uncharacterized LOC388780 [Source:NCBI gene;Acc:388780]	lincRNA	16.4043	2.58203	0.256599	10.0625	8.09021e-24	1.12862e-22	9.71269e-23
ENSG00000226648.1	PLCG1-AS1	PLCG1 antisense RNA 1 [Source:HGNC Symbol;Acc:HGNC:40450]	antisense	4.99093	1.46502	0.231539	6.32733	2.49439e-10	1.18857e-09	9.89157e-10
ENSG00000226659.1	AC021028.1	uncharacterized LOC101929574 [Source:NCBI gene;Acc:101929574]	antisense	6.86943	1.0199	0.244058	4.17891	2.92907e-05	7.9657e-05	6.74397e-05
ENSG00000226674.7	TEX41	testis expressed 41 [Source:HGNC Symbol;Acc:HGNC:48667]	lincRNA	6.90622	1.74774	0.307246	5.68842	1.28219e-08	5.16154e-08	4.37749e-08
ENSG00000226696.4	LENG8-AS1	LENG8 antisense RNA 1 [Source:HGNC Symbol;Acc:HGNC:40705]	antisense	86.634	1.04985	0.125607	8.35818	6.3693e-17	5.38815e-16	4.7498e-16
ENSG00000226706.1	AL161452.1	uncharacterized LOC101928525 [Source:NCBI gene;Acc:101928525]	antisense	11.17	1.27522	0.174638	7.3021	2.83312e-13	1.76162e-12	1.51354e-12
ENSG00000226746.2	SMCR5	Smith-Magenis syndrome chromosome region, candidate 5 [Source:HGNC Symbol;Acc:HGNC:17918]	antisense	1.84262	1.56629	0.44363	3.53062	0.000414588	0.000952079	0.000806655
ENSG00000226747.5	AC007966.1	uncharacterized LOC101927196 [Source:NCBI gene;Acc:101927196]	antisense	8.27169	2.16868	0.315057	6.88345	5.84186e-12	3.23903e-11	2.72163e-11
ENSG00000226777.6	FAM30A	family with sequence similarity 30 member A [Source:HGNC Symbol;Acc:HGNC:19955]	lincRNA	78.8409	-2.09344	0.298402	-7.01548	2.29159e-12	1.31321e-11	1.1252e-11
ENSG00000226808.1	LINC00840	long intergenic non-protein coding RNA 840 [Source:HGNC Symbol;Acc:HGNC:44987]	lincRNA	3.96081	-1.07817	0.215617	-5.00039	5.72141e-07	1.92749e-06	1.64491e-06
ENSG00000226812.2	AL117382.1	uncharacterized LOC105372629 [Source:NCBI gene;Acc:105372629]	antisense	279.529	1.78811	0.221686	8.06595	7.26658e-16	5.68269e-15	4.9309e-15
ENSG00000226917.4	LINC01276	long intergenic non-protein coding RNA 1276 [Source:HGNC Symbol;Acc:HGNC:50333]	lincRNA	1.21749	1.93823	0.397144	4.88042	1.05859e-06	3.45094e-06	2.94277e-06
ENSG00000226995.6	LINC00658	long intergenic non-protein coding RNA 658 [Source:HGNC Symbol;Acc:HGNC:44315]	lincRNA	4.37764	3.22485	0.477985	6.74675	1.51198e-11	8.03467e-11	6.70115e-11
ENSG00000227071.1	FOCAD-AS1	FOCAD antisense RNA 1 [Source:HGNC Symbol;Acc:HGNC:49789]	lincRNA	3.0487	1.31777	0.243912	5.40265	6.56619e-08	2.4565e-07	2.10293e-07
ENSG00000227110.5	LMCD1-AS1	LMCD1 antisense RNA 1 [Source:HGNC Symbol;Acc:HGNC:44477]	antisense	13.7495	1.60974	0.181964	8.84647	9.03349e-19	8.8145e-18	7.80165e-18
ENSG00000227115.5	LINC01630	long intergenic non-protein coding RNA 1630 [Source:HGNC Symbol;Acc:HGNC:52295]	lincRNA	4.38022	3.76038	0.565518	6.64944	2.94212e-11	1.5238e-10	1.2755e-10
ENSG00000227210.1	AC079145.1	uncharacterized LOC101928222 [Source:NCBI gene;Acc:101928222]	antisense	4.80586	2.40175	0.29313	8.19349	2.5376e-16	2.05054e-15	1.81792e-15
ENSG00000227214.2	HCG15	HLA complex group 15 [Source:HGNC Symbol;Acc:HGNC:18361]	antisense	13.2063	1.00249	0.152159	6.58846	4.44414e-11	2.26436e-10	1.89088e-10
ENSG00000227258.4	SMIM2-AS1	SMIM2 antisense RNA 1 [Source:HGNC Symbol;Acc:HGNC:42674]	antisense	166.499	-1.30697	0.236057	-5.53666	3.083e-08	1.19425e-07	1.01451e-07
ENSG00000227308.2	AC009502.1	uncharacterized LOC105373886 [Source:NCBI gene;Acc:105373886]	lincRNA	1.34112	2.5526	0.441013	5.78804	7.12143e-09	2.94793e-08	2.48965e-08
ENSG00000227375.4	DLG1-AS1	DLG1 antisense RNA 1 [Source:HGNC Symbol;Acc:HGNC:44154]	antisense	7.19965	-1.33375	0.181645	-7.34262	2.09447e-13	1.31977e-12	1.13278e-12
ENSG00000227467.3	LINC01537	long intergenic non-protein coding RNA 1537 [Source:HGNC Symbol;Acc:HGNC:51301]	lincRNA	4.03398	-2.37455	0.222889	-10.6535	1.6785e-26	2.79636e-25	2.46142e-25
ENSG00000227502.2	LINC01268	long intergenic non-protein coding RNA 1268 [Source:HGNC Symbol;Acc:HGNC:50323]	lincRNA	46.1462	-1.13697	0.169941	-6.69039	2.22583e-11	1.16548e-10	9.72689e-11
ENSG00000227508.5	LINC01624	long intergenic non-protein coding RNA 1624 [Source:HGNC Symbol;Acc:HGNC:52051]	lincRNA	2.6578	-2.33945	0.230881	-10.1327	3.95476e-24	5.66028e-23	4.88201e-23
ENSG00000227533.4	SLC2A1-AS1	SLC2A1 antisense RNA 1 [Source:HGNC Symbol;Acc:HGNC:44187]	lincRNA	21.7313	1.35214	0.219806	6.15151	7.67487e-10	3.49113e-09	2.90131e-09
ENSG00000227544.7	AC018647.1	uncharacterized LOC100506725 [Source:NCBI gene;Acc:100506725]	lincRNA	2.82568	-1.77045	0.213091	-8.30842	9.69827e-17	8.09608e-16	7.08719e-16
ENSG00000227630.2	LINC01132	long intergenic non-protein coding RNA 1132 [Source:HGNC Symbol;Acc:HGNC:49444]	lincRNA	28.7293	1.6486	0.151504	10.8815	1.4115e-27	2.50852e-26	2.18732e-26
ENSG00000227857.2	AL358075.2	uncharacterized LOC101929626 [Source:NCBI gene;Acc:101929626]	antisense	1.7409	1.81439	0.341876	5.30715	1.11351e-07	4.06571e-07	3.44621e-07
ENSG00000227908.3	FLJ31104	uncharacterized LOC441072 [Source:NCBI gene;Acc:441072]	antisense	5.92937	-1.58671	0.149743	-10.5962	3.10342e-26	5.08469e-25	4.52065e-25
ENSG00000227925.1	LINC01655	long intergenic non-protein coding RNA 1655 [Source:HGNC Symbol;Acc:HGNC:52443]	lincRNA	2.15903	3.81808	0.446882	8.54384	1.29838e-17	1.16204e-16	1.03918e-16
ENSG00000227954.5	TARID	TCF21 antisense RNA inducing promoter demethylation [Source:HGNC Symbol;Acc:HGNC:50506]	antisense	8.8279	-2.23787	0.196242	-11.4036	4.01091e-30	8.32393e-29	7.12507e-29
ENSG00000227964.1	LINC01429	long intergenic non-protein coding RNA 1429 [Source:HGNC Symbol;Acc:HGNC:50741]	lincRNA	1.87606	2.92788	0.443921	6.5955	4.23835e-11	2.16322e-10	1.81229e-10
ENSG00000228013.1	IL6R-AS1	IL6R antisense RNA 1 [Source:HGNC Symbol;Acc:HGNC:53716]	antisense	2.72265	-2.18981	0.18847	-11.6189	3.30422e-31	7.41547e-30	6.38913e-30
ENSG00000228033.4	AC010967.1	uncharacterized LOC105369165 [Source:NCBI gene;Acc:105369165]	lincRNA	2.11053	3.89143	0.438473	8.87495	6.99657e-19	6.88966e-18	6.09064e-18
ENSG00000228063.1	LYPLAL1-DT	LYPLAL1 divergent transcript [Source:HGNC Symbol;Acc:HGNC:50560]	antisense	1.31547	-1.6462	0.262393	-6.27378	3.52381e-10	1.65498e-09	1.37984e-09
ENSG00000228109.1	MELTF-AS1	MELTF antisense RNA 1 [Source:HGNC Symbol;Acc:HGNC:40373]	antisense	81.5939	1.97853	0.145007	13.6443	2.18293e-42	9.94844e-41	7.81919e-41
ENSG00000228126.1	FALEC	focally amplified long non-coding RNA in epithelial cancer [Source:HGNC Symbol;Acc:HGNC:43713]	lincRNA	4.87867	1.27225	0.21762	5.84621	5.02902e-09	2.11465e-08	1.78094e-08
ENSG00000228221.4	LINC00578	long intergenic non-protein coding RNA 578 [Source:HGNC Symbol;Acc:HGNC:43807]	lincRNA	22.8607	-1.29744	0.233793	-5.5495	2.86482e-08	1.1132e-07	9.45564e-08
ENSG00000228261.1	AL162742.1	uncharacterized LOC101927472 [Source:NCBI gene;Acc:101927472]	lincRNA	2.92318	2.01073	0.3284	6.1228	9.19432e-10	4.14566e-09	3.44e-09
ENSG00000228288.5	PCAT6	prostate cancer associated transcript 6 [Source:HGNC Symbol;Acc:HGNC:43714]	antisense	68.3601	1.07814	0.147939	7.28776	3.15154e-13	1.95206e-12	1.66734e-12
ENSG00000228350.1	LINC02585	long intergenic non-protein coding RNA 2585 [Source:HGNC Symbol;Acc:HGNC:50302]	antisense	6.48597	1.01229	0.174187	5.8115	6.1914e-09	2.57954e-08	2.17495e-08
ENSG00000228401.4	HSPC324	uncharacterized LOC101928612 [Source:NCBI gene;Acc:101928612]	antisense	3.0403	-1.54486	0.183446	-8.42131	3.72301e-17	3.21504e-16	2.86436e-16
ENSG00000228412.5	AL022068.1	uncharacterized LOC100506885 [Source:NCBI gene;Acc:100506885]	antisense	12.9364	1.37475	0.297818	4.61608	3.91054e-06	1.19159e-05	1.01842e-05
ENSG00000228437.4	LINC02474	long intergenic non-protein coding RNA 2474 [Source:HGNC Symbol;Acc:HGNC:53417]	lincRNA	27.872	6.91108	0.597751	11.5618	6.43392e-31	1.41031e-29	1.23317e-29
ENSG00000228495.1	LINC01013	long intergenic non-protein coding RNA 1013 [Source:HGNC Symbol;Acc:HGNC:48987]	lincRNA	4.39865	-2.43799	0.24107	-10.1132	4.8287e-24	6.86782e-23	5.92736e-23
ENSG00000228526.2	MIR34AHG	MIR34A host gene [Source:HGNC Symbol;Acc:HGNC:51913]	lincRNA	2.67833	1.54261	0.274424	5.62127	1.89554e-08	7.50614e-08	6.33799e-08
ENSG00000228630.4	HOTAIR	HOX transcript antisense RNA [Source:HGNC Symbol;Acc:HGNC:33510]	antisense	18.6877	2.86725	0.523394	5.4782	4.29676e-08	1.63795e-07	1.39501e-07
ENSG00000228705.1	LINC00659	long intergenic non-protein coding RNA 659 [Source:HGNC Symbol;Acc:HGNC:44316]	antisense	48.612	6.08706	0.342775	17.7582	1.48979e-70	3.26746e-68	3.25518e-68
ENSG00000228709.1	LINC02575	long intergenic non-protein coding RNA 2575 [Source:HGNC Symbol;Acc:HGNC:53747]	lincRNA	9.31902	1.88577	0.391553	4.81614	1.46365e-06	4.70115e-06	4.01769e-06
ENSG00000228742.8	LINC02577	long intergenic non-protein coding RNA 2577 [Source:HGNC Symbol;Acc:HGNC:53749]	lincRNA	54.2963	6.55991	0.342218	19.1688	6.74592e-82	2.57821e-79	1.63776e-79
ENSG00000228784.6	LINC00954	long intergenic non-protein coding RNA 954 [Source:HGNC Symbol;Acc:HGNC:48668]	lincRNA	28.5037	1.03016	0.248299	4.14885	3.34148e-05	9.00667e-05	7.63717e-05
ENSG00000228917.1	AL591806.1	uncharacterized LOC105371471 [Source:NCBI gene;Acc:105371471]	antisense	1.34813	2.26568	0.42645	5.31289	1.07899e-07	3.94937e-07	3.35362e-07
ENSG00000228952.1	LINC02041	long intergenic non-protein coding RNA 2041 [Source:HGNC Symbol;Acc:HGNC:52881]	lincRNA	8.32091	1.00314	0.304687	3.29235	0.000993529	0.00214624	0.00180754
ENSG00000229056.2	AC020571.1	uncharacterized LOC101927482 [Source:NCBI gene;Acc:101927482]	antisense	11.4252	-1.49101	0.211512	-7.04929	1.79837e-12	1.03998e-11	8.91027e-12
ENSG00000229111.1	MED4-AS1	MED4 antisense RNA 1 [Source:HGNC Symbol;Acc:HGNC:39213]	antisense	5.08244	1.07148	0.218937	4.894	9.88079e-07	3.23364e-06	2.76081e-06
ENSG00000229153.4	EPHA1-AS1	EPHA1 antisense RNA 1 [Source:HGNC Symbol;Acc:HGNC:27799]	antisense	16.5389	1.41184	0.284991	4.95397	7.27147e-07	2.41906e-06	2.06608e-06
ENSG00000229155.1	LINC02038	long intergenic non-protein coding RNA 2038 [Source:HGNC Symbol;Acc:HGNC:52878]	lincRNA	45.9423	-2.03732	0.139617	-14.5922	3.14826e-48	2.05628e-46	1.81025e-46
ENSG00000229228.1	LINC00582	long intergenic non-protein coding RNA 582 [Source:HGNC Symbol;Acc:HGNC:43842]	antisense	3.74279	-2.58625	0.257703	-10.0358	1.06114e-23	1.46499e-22	1.26699e-22
ENSG00000229261.1	AL596223.1	uncharacterized LOC101928994 [Source:NCBI gene;Acc:101928994]	antisense	12.4676	-2.28371	0.236106	-9.67241	3.94982e-22	4.9009e-21	4.20993e-21
ENSG00000229267.2	AC016708.1	uncharacterized LOC101928103 [Source:NCBI gene;Acc:101928103]	antisense	5.05649	1.22781	0.269962	4.54808	5.41369e-06	1.62411e-05	1.38512e-05
ENSG00000229331.1	GK-IT1	GK intronic transcript 1 [Source:HGNC Symbol;Acc:HGNC:41339]	sense_intronic	2.64981	1.50089	0.350489	4.28227	1.84999e-05	5.16576e-05	4.42257e-05
ENSG00000229356.1	LRRC3-DT	LRRC3 divergent transcript [Source:HGNC Symbol;Acc:HGNC:43636]	antisense	1.15122	-1.09851	0.269738	-4.07251	4.65092e-05	0.000122966	0.000103584
ENSG00000229404.4	LINC00858	long intergenic non-protein coding RNA 858 [Source:HGNC Symbol;Acc:HGNC:27276]	lincRNA	50.2775	5.89895	0.361639	16.3117	8.14887e-60	9.98586e-58	8.90264e-58
ENSG00000229425.1	AJ009632.2	uncharacterized LOC101927745 [Source:NCBI gene;Acc:101927745]	lincRNA	1.2859	1.1891	0.334816	3.5515	0.000383036	0.000883714	0.0007486
ENSG00000229619.3	MBNL1-AS1	MBNL1 antisense RNA 1 [Source:HGNC Symbol;Acc:HGNC:44584]	antisense	145.991	-2.78417	0.182172	-15.2832	9.89791e-53	8.19891e-51	6.75842e-51
ENSG00000229647.1	MYOSLID	myocardin-induced smooth muscle lncRNA, inducer of differentiation [Source:HGNC Symbol;Acc:HGNC:51821]	lincRNA	3.61544	1.68622	0.267926	6.29361	3.1016e-10	1.46596e-09	1.22108e-09
ENSG00000229656.5	ITGB1-DT	ITGB1 divergent transcript [Source:HGNC Symbol;Acc:HGNC:53718]	lincRNA	7.63952	1.18018	0.205134	5.75319	8.75732e-09	3.58741e-08	3.04209e-08
ENSG00000229688.6	ISPD-AS1	ISPD antisense RNA 1 [Source:HGNC Symbol;Acc:HGNC:48962]	antisense	1.82981	1.32596	0.338047	3.92243	8.76614e-05	0.000222796	0.000186505
ENSG00000229694.5	LINC00484	long intergenic non-protein coding RNA 484 [Source:NCBI gene;Acc:100129347]	lincRNA	3.06003	-3.3594	0.264768	-12.6881	6.88482e-37	2.22208e-35	1.90422e-35
ENSG00000229780.1	UBE2Q1-AS1	UBE2Q1 antisense RNA 1 [Source:HGNC Symbol;Acc:HGNC:40722]	antisense	5.0355	1.10012	0.204638	5.37592	7.61934e-08	2.83511e-07	2.41279e-07
ENSG00000229869.1	AL359878.2	uncharacterized LOC101927762 [Source:NCBI gene;Acc:101927762]	antisense	1.21365	1.75463	0.376046	4.666	3.07115e-06	9.47637e-06	8.11527e-06
ENSG00000229873.1	OGFR-AS1	OGFR antisense RNA 1 [Source:HGNC Symbol;Acc:HGNC:40724]	antisense	4.73805	1.04197	0.206866	5.03692	4.73084e-07	1.6081e-06	1.37554e-06
ENSG00000229891.1	LINC01315	long intergenic non-protein coding RNA 1315 [Source:HGNC Symbol;Acc:HGNC:50513]	lincRNA	162.334	1.9149	0.170311	11.2435	2.49161e-29	4.90208e-28	4.12437e-28
ENSG00000229950.1	TFAP2A-AS1	TFAP2A antisense RNA 1 [Source:HGNC Symbol;Acc:HGNC:40579]	antisense	30.1577	3.78982	0.305105	12.4213	2.00186e-35	5.84523e-34	5.26997e-34
ENSG00000229970.3	AC007128.1	uncharacterized LOC100505938 [Source:NCBI gene;Acc:100505938]	antisense	30.0874	4.64753	0.266868	17.4151	6.33913e-68	1.2054e-65	1.06546e-65
ENSG00000230002.2	ALMS1-IT1	ALMS1 intronic transcript 1 [Source:HGNC Symbol;Acc:HGNC:41305]	sense_intronic	19.703	1.46602	0.187638	7.813	5.58448e-15	4.05276e-14	3.4665e-14
ENSG00000230005.2	SNAP47-AS1	SNAP47 antisense RNA 1 [Source:HGNC Symbol;Acc:HGNC:41501]	antisense	1.12259	1.96732	0.396371	4.96333	6.92963e-07	2.31053e-06	1.97151e-06
ENSG00000230061.2	TRPM2-AS	TRPM2 antisense RNA [Source:HGNC Symbol;Acc:HGNC:50758]	antisense	148.907	3.12288	0.26006	12.0083	3.213e-33	8.27386e-32	6.95091e-32
ENSG00000230068.2	CDC42-IT1	CDC42 intronic transcript 1 [Source:HGNC Symbol;Acc:HGNC:41317]	sense_intronic	1.75754	1.48835	0.364474	4.08356	4.43512e-05	0.000117574	9.89861e-05
ENSG00000230082.1	PRRT3-AS1	PRRT3 antisense RNA 1 [Source:HGNC Symbol;Acc:HGNC:41151]	antisense	75.2777	1.28226	0.160631	7.98262	1.43262e-15	1.09506e-14	9.51451e-15
ENSG00000230176.2	LINC01433	long intergenic non-protein coding RNA 1433 [Source:HGNC Symbol;Acc:HGNC:50746]	antisense	2.73948	3.08487	0.347921	8.86659	7.54212e-19	7.41174e-18	6.5395e-18
ENSG00000230215.1	LINC01840	long intergenic non-protein coding RNA 1840 [Source:HGNC Symbol;Acc:HGNC:40209]	antisense	5.98483	2.09293	0.366223	5.71492	1.09755e-08	4.44234e-08	3.78257e-08
ENSG00000230234.1	AL162582.1	uncharacterized LOC105378088 [Source:NCBI gene;Acc:105378088]	lincRNA	28.2276	6.53369	0.468255	13.9533	3.00535e-44	1.55093e-42	1.26283e-42
ENSG00000230316.5	FEZF1-AS1	FEZF1 antisense RNA 1 [Source:HGNC Symbol;Acc:HGNC:41001]	antisense	156.141	8.77618	0.449275	19.5341	5.63417e-85	2.36396e-82	1.53883e-82
ENSG00000230366.8	DSCR9	Down syndrome critical region 9 [Source:HGNC Symbol;Acc:HGNC:16301]	lincRNA	4.6666	1.61653	0.237166	6.81602	9.35968e-12	5.08219e-11	4.25175e-11
ENSG00000230400.1	LINC01747	long intergenic non-protein coding RNA 1747 [Source:HGNC Symbol;Acc:HGNC:52536]	lincRNA	1.57151	2.22031	0.356042	6.23608	4.48658e-10	2.08684e-09	1.73815e-09
ENSG00000230408.3	AC007163.1	uncharacterized LOC101927795 [Source:NCBI gene;Acc:101927795]	antisense	1.65765	2.28027	0.456175	4.99868	5.7724e-07	1.94348e-06	1.65738e-06
ENSG00000230487.6	PSMG3-AS1	PSMG3 antisense RNA 1 (head to head) [Source:HGNC Symbol;Acc:HGNC:22230]	lincRNA	138.654	-1.03356	0.127039	-8.13572	4.09485e-16	3.26312e-15	2.84944e-15
ENSG00000230539.1	AOAH-IT1	AOAH intronic transcript 1 [Source:HGNC Symbol;Acc:HGNC:41307]	sense_intronic	2.61368	1.31349	0.341706	3.84393	0.00012108	0.000300663	0.000251962
ENSG00000230709.1	AC104024.1	uncharacterized LOC284191 [Source:NCBI gene;Acc:284191]	lincRNA	2.63304	-2.69646	0.28768	-9.3731	7.04328e-21	7.94732e-20	6.93224e-20
ENSG00000230753.4	ZNF341-AS1	ZNF341 antisense RNA 1 [Source:HGNC Symbol;Acc:HGNC:50736]	antisense	3.58329	1.13757	0.221256	5.14144	2.72634e-07	9.51016e-07	8.16034e-07
ENSG00000230798.4	FOXD3-AS1	FOXD3 antisense RNA 1 [Source:HGNC Symbol;Acc:HGNC:40241]	antisense	4.59911	-2.44379	0.351908	-6.94441	3.80037e-12	2.13752e-11	1.80315e-11
ENSG00000230836.1	LINC01293	long intergenic non-protein coding RNA 1293 [Source:HGNC Symbol;Acc:HGNC:50362]	lincRNA	4.63742	-1.02252	0.291685	-3.50558	0.000455617	0.00103919	0.000877887
ENSG00000230838.1	LINC01614	long intergenic non-protein coding RNA 1614 [Source:HGNC Symbol;Acc:HGNC:51847]	lincRNA	17.6586	5.5061	0.43094	12.7769	2.20588e-37	7.34677e-36	6.25953e-36
ENSG00000230943.1	LINC02541	long intergenic non-protein coding RNA 2541 [Source:HGNC Symbol;Acc:HGNC:53574]	lincRNA	5.4665	-1.70769	0.206734	-8.2603	1.45302e-16	1.19718e-15	1.05828e-15
ENSG00000231057.3	AC096637.2	uncharacterized LOC91548 [Source:NCBI gene;Acc:91548]	antisense	1.68917	1.30906	0.329408	3.97397	7.06837e-05	0.000181934	0.000152462
ENSG00000231133.5	HAR1B	highly accelerated region 1B [Source:HGNC Symbol;Acc:HGNC:33118]	lincRNA	14.1153	1.22321	0.330549	3.70053	0.000215146	0.000515541	0.000435676
ENSG00000231172.2	AC007099.1	uncharacterized LOC101927884 [Source:NCBI gene;Acc:101927884]	antisense	26.7329	7.09904	0.433046	16.3933	2.13675e-60	2.71317e-58	2.45726e-58
ENSG00000231185.5	SPRY4-AS1	SPRY4 antisense RNA 1 [Source:HGNC Symbol;Acc:HGNC:53465]	antisense	12.1595	3.09995	0.223414	13.8754	8.93461e-44	4.48485e-42	3.61521e-42
ENSG00000231194.1	FARP1-AS1	FARP1 antisense RNA 1 [Source:HGNC Symbol;Acc:HGNC:40229]	antisense	2.69487	1.55992	0.317056	4.92002	8.65346e-07	2.85351e-06	2.45556e-06
ENSG00000231221.1	LINC01593	long intergenic non-protein coding RNA 1593 [Source:HGNC Symbol;Acc:HGNC:51583]	lincRNA	3.55783	4.54813	0.482864	9.41908	4.55061e-21	5.20931e-20	4.54022e-20
ENSG00000231252.1	AC099792.1	uncharacterized LOC101926964 [Source:NCBI gene;Acc:101926964]	lincRNA	22.7829	3.5824	0.313346	11.4327	2.86955e-30	6.03638e-29	5.22498e-29
ENSG00000231298.5	MANCR	mitotically associated long non coding RNA [Source:HGNC Symbol;Acc:HGNC:44678]	lincRNA	18.6105	-1.53087	0.280455	-5.45853	4.80103e-08	1.82119e-07	1.55411e-07
ENSG00000231310.3	TBL1XR1-AS1	TBL1XR1 antisense RNA 1 [Source:HGNC Symbol;Acc:HGNC:41243]	antisense	1.79132	2.38679	0.449942	5.30465	1.12887e-07	4.11867e-07	3.47896e-07
ENSG00000231346.4	LINC01160	long intergenic non-protein coding RNA 1160 [Source:HGNC Symbol;Acc:HGNC:49525]	lincRNA	4.74172	-1.29909	0.210451	-6.17288	6.7058e-10	3.0684e-09	2.56157e-09
ENSG00000231439.4	WASIR2	WASH and IL9R antisense RNA 2 [Source:HGNC Symbol;Acc:HGNC:38609]	lincRNA	5.87721	2.77444	0.339167	8.18017	2.83455e-16	2.28093e-15	2.02401e-15
ENSG00000231566.1	LINC02595	long intergenic non-protein coding RNA 2595 [Source:HGNC Symbol;Acc:HGNC:53946]	lincRNA	7.02711	3.50618	0.300057	11.6851	1.51987e-31	3.49009e-30	2.9651e-30
ENSG00000231607.7	DLEU2	deleted in lymphocytic leukemia 2 [Source:HGNC Symbol;Acc:HGNC:13748]	antisense	143.273	1.28104	0.162006	7.90737	2.62881e-15	1.96162e-14	1.68939e-14
ENSG00000231621.1	AC013264.1	uncharacterized LOC101927596 [Source:NCBI gene;Acc:101927596]	antisense	1.50285	-1.54032	0.298214	-5.16513	2.40267e-07	8.43676e-07	7.23117e-07
ENSG00000231646.4	FSIP2-AS1	FSIP2 antisense RNA 1 [Source:HGNC Symbol;Acc:HGNC:40978]	antisense	7.4136	1.31812	0.248257	5.3095	1.09926e-07	4.01786e-07	3.41177e-07
ENSG00000231652.2	AL590428.1	uncharacterized LOC101928489 [Source:NCBI gene;Acc:101928489]	antisense	2.02199	-1.20016	0.296459	-4.0483	5.15918e-05	0.00013543	0.000113867
ENSG00000231666.4	LINC01704	long intergenic non-protein coding RNA 1704 [Source:HGNC Symbol;Acc:HGNC:52492]	lincRNA	1.09149	2.88065	0.358391	8.03772	9.15239e-16	7.0942e-15	6.17221e-15
ENSG00000231672.5	DIRC3	disrupted in renal carcinoma 3 [Source:HGNC Symbol;Acc:HGNC:17805]	lincRNA	5.91503	-2.235	0.233129	-9.58693	9.07409e-22	1.09391e-20	9.44137e-21
ENSG00000231683.5	AL033397.1	uncharacterized LOC101927136 [Source:NCBI gene;Acc:101927136]	lincRNA	13.1581	3.16968	0.465236	6.81306	9.5545e-12	5.18433e-11	4.33124e-11
ENSG00000231742.4	LINC01273	long intergenic non-protein coding RNA 1273 [Source:HGNC Symbol;Acc:HGNC:50329]	lincRNA	14.2045	1.61196	0.22016	7.32175	2.44758e-13	1.53126e-12	1.31399e-12
ENSG00000231749.2	ABCA9-AS1	ABCA9 antisense RNA 1 [Source:HGNC Symbol;Acc:HGNC:39983]	antisense	6.82423	4.15639	0.490211	8.47878	2.27571e-17	1.99692e-16	1.78864e-16
ENSG00000231764.7	DLX6-AS1	DLX6 antisense RNA 1 [Source:HGNC Symbol;Acc:HGNC:37151]	antisense	50.4123	4.02862	0.439089	9.17496	4.51734e-20	4.81828e-19	4.20016e-19
ENSG00000231768.1	LINC01354	long intergenic non-protein coding RNA 1354 [Source:HGNC Symbol;Acc:HGNC:50581]	lincRNA	3.42586	-2.34116	0.279942	-8.36301	6.114e-17	5.18127e-16	4.57503e-16
ENSG00000231826.4	LINC01819	long intergenic non-protein coding RNA 1819 [Source:HGNC Symbol;Acc:HGNC:52624]	lincRNA	303.044	3.55061	0.441861	8.03559	9.31292e-16	7.20995e-15	6.26115e-15
ENSG00000232023.2	LINC01807	long intergenic non-protein coding RNA 1807 [Source:HGNC Symbol;Acc:HGNC:52610]	lincRNA	12.6406	3.51868	0.475494	7.40005	1.36135e-13	8.7132e-13	7.43635e-13
ENSG00000232046.5	LINC01798	long intergenic non-protein coding RNA 1798 [Source:HGNC Symbol;Acc:HGNC:52588]	lincRNA	2.03976	-2.19521	0.277635	-7.90683	2.6402e-15	1.96974e-14	1.69174e-14
ENSG00000232063.1	AL691447.2	uncharacterized LOC100132077 [Source:NCBI gene;Acc:100132077]	lincRNA	6.42016	-1.1355	0.217503	-5.2206	1.78349e-07	6.37035e-07	5.43503e-07
ENSG00000232082.1	RPS6KA2-IT1	RPS6KA2 intronic transcript 1 [Source:HGNC Symbol;Acc:HGNC:41378]	sense_intronic	1.56481	1.36988	0.346006	3.95912	7.52274e-05	0.000192819	0.000161282
ENSG00000232139.4	LINC00867	long intergenic non-protein coding RNA 867 [Source:HGNC Symbol;Acc:HGNC:45265]	lincRNA	1.91712	1.30302	0.343109	3.79767	0.000146062	0.000358386	0.000300513
ENSG00000232229.4	LINC00865	long intergenic non-protein coding RNA 865 [Source:HGNC Symbol;Acc:HGNC:45170]	lincRNA	39.5829	-1.33737	0.21898	-6.10726	1.01356e-09	4.55252e-09	3.77278e-09
ENSG00000232233.1	LINC02043	long intergenic non-protein coding RNA 2043 [Source:HGNC Symbol;Acc:HGNC:52883]	lincRNA	2.77846	2.32127	0.343259	6.76244	1.35684e-11	7.2512e-11	6.03808e-11
ENSG00000232284.6	GNG12-AS1	GNG12 antisense RNA 1 [Source:HGNC Symbol;Acc:HGNC:43938]	antisense	24.3435	-1.68578	0.122414	-13.7711	3.80387e-43	1.81724e-41	1.43301e-41
ENSG00000232298.2	AL138902.1	uncharacterized LOC105376871 [Source:NCBI gene;Acc:105376871]	antisense	1.48569	1.9869	0.385008	5.16066	2.46076e-07	8.63213e-07	7.38567e-07
ENSG00000232354.6	VIPR1-AS1	VIPR1 antisense RNA 1 [Source:HGNC Symbol;Acc:HGNC:40610]	antisense	47.3684	-1.07767	0.179183	-6.01437	1.8059e-09	7.92154e-09	6.57648e-09
ENSG00000232412.1	AL121601.1	uncharacterized LOC101928402 [Source:NCBI gene;Acc:101928402]	lincRNA	5.01602	1.09497	0.207768	5.27016	1.36305e-07	4.93342e-07	4.18294e-07
ENSG00000232442.1	MHENCR	melanoma highly expressed competing endogenous lncRNA for miR-425 and miR-489 [Source:HGNC Symbol;Acc:HGNC:53110]	antisense	206.518	1.78794	0.150606	11.8716	1.66206e-32	4.05545e-31	3.42604e-31
ENSG00000232480.1	TGFB2-AS1	TGFB2 antisense RNA 1 (head to head) [Source:HGNC Symbol;Acc:HGNC:50628]	antisense	3.88049	1.02209	0.306965	3.32966	0.000869524	0.00189491	0.00159522
ENSG00000232490.5	OSBPL10-AS1	OSBPL10 antisense RNA 1 [Source:HGNC Symbol;Acc:HGNC:40767]	antisense	1.34663	1.70645	0.423959	4.02503	5.69683e-05	0.000148654	0.000124924
ENSG00000232560.5	LINC01549	long intergenic non-protein coding RNA 1549 [Source:HGNC Symbol;Acc:HGNC:1277]	lincRNA	5.1529	3.39565	0.454781	7.46657	8.23119e-14	5.37436e-13	4.58805e-13
ENSG00000232564.2	MRTFA-AS1	MRTFA antisense RNA 1 [Source:HGNC Symbol;Acc:HGNC:40681]	antisense	2.89285	1.16847	0.338886	3.44798	0.000564794	0.00127049	0.00106939
ENSG00000232613.5	LINC02576	long intergenic non-protein coding RNA 2576 [Source:HGNC Symbol;Acc:HGNC:53748]	antisense	13.1559	-1.25757	0.185805	-6.76826	1.30343e-11	6.98218e-11	5.82411e-11
ENSG00000232623.1	AP000266.1	uncharacterized LOC105372779 [Source:NCBI gene;Acc:105372779]	antisense	1.17772	1.03977	0.335987	3.09466	0.00197038	0.00403388	0.00342505
ENSG00000232628.4	AC092809.2	uncharacterized LOC101927143 [Source:NCBI gene;Acc:101927143]	sense_intronic	2.01483	-1.60838	0.223735	-7.18878	6.53718e-13	3.93792e-12	3.37677e-12
ENSG00000232679.1	LINC01705	long intergenic non-protein coding RNA 1705 [Source:HGNC Symbol;Acc:HGNC:52493]	lincRNA	20.8563	6.81229	0.436761	15.5973	7.59667e-55	7.18723e-53	6.14768e-53
ENSG00000232756.1	AC004990.1	uncharacterized LOC105375368 [Source:NCBI gene;Acc:105375368]	antisense	21.0858	-1.68062	0.255382	-6.58081	4.67896e-11	2.37836e-10	1.98515e-10
ENSG00000232803.1	SLCO4A1-AS1	SLCO4A1 antisense RNA 1 [Source:HGNC Symbol;Acc:HGNC:40537]	antisense	352.717	3.67494	0.262921	13.9774	2.14239e-44	1.11906e-42	9.29754e-43
ENSG00000232850.3	PTGES2-AS1	PTGES2 antisense RNA 1 (head to head) [Source:NCBI gene;Acc:389791]	lincRNA	28.4365	3.01596	0.215789	13.9765	2.17013e-44	1.13202e-42	9.29754e-43
ENSG00000232907.6	DLGAP4-AS1	DLGAP4 antisense RNA 1 [Source:HGNC Symbol;Acc:HGNC:51223]	antisense	14.9576	1.33923	0.188329	7.11113	1.15097e-12	6.77057e-12	5.808e-12
ENSG00000232936.4	AL157400.2	uncharacterized LOC105378421 [Source:NCBI gene;Acc:105378421]	antisense	2.01306	1.28802	0.262223	4.91191	9.01925e-07	2.96779e-06	2.54943e-06
ENSG00000232956.7	SNHG15	small nucleolar RNA host gene 15 [Source:HGNC Symbol;Acc:HGNC:27797]	lincRNA	931.837	1.80728	0.103999	17.3778	1.21602e-67	2.22463e-65	1.77134e-65
ENSG00000232973.10	CYP1B1-AS1	CYP1B1 antisense RNA 1 [Source:HGNC Symbol;Acc:HGNC:28543]	antisense	13.3736	-1.81811	0.184275	-9.86625	5.83019e-23	7.6522e-22	6.74019e-22
ENSG00000233016.5	SNHG7	small nucleolar RNA host gene 7 [Source:HGNC Symbol;Acc:HGNC:28254]	antisense	1418.15	1.30761	0.130591	10.013	1.33642e-23	1.83128e-22	1.587e-22
ENSG00000233017.2	AL121832.1	uncharacterized LOC105372710 [Source:NCBI gene;Acc:105372710]	antisense	40.1319	3.83055	0.295843	12.9479	2.41346e-38	8.49244e-37	7.03122e-37
ENSG00000233033.1	CASK-AS1	CASK antisense RNA 1 [Source:HGNC Symbol;Acc:HGNC:40126]	antisense	1.95111	1.21233	0.267697	4.52873	5.93385e-06	1.76997e-05	1.50411e-05
ENSG00000233077.1	LINC01271	long intergenic non-protein coding RNA 1271 [Source:HGNC Symbol;Acc:HGNC:50327]	lincRNA	2.87866	1.80182	0.280196	6.43058	1.27114e-10	6.22523e-10	5.21096e-10
ENSG00000233098.7	CCDC144NL-AS1	CCDC144NL antisense RNA 1 [Source:HGNC Symbol;Acc:HGNC:51340]	antisense	32.0634	1.31751	0.235361	5.59784	2.17038e-08	8.54362e-08	7.22908e-08
ENSG00000233117.2	LINC00702	long intergenic non-protein coding RNA 702 [Source:HGNC Symbol;Acc:HGNC:44676]	lincRNA	32.5183	-1.68521	0.270823	-6.22255	4.89136e-10	2.26501e-09	1.89161e-09
ENSG00000233175.2	AC008105.1	uncharacterized LOC107985040 [Source:NCBI gene;Acc:107985040]	antisense	16.1532	1.07593	0.190937	5.63496	1.75095e-08	6.96215e-08	5.8859e-08
ENSG00000233237.5	LINC00472	long intergenic non-protein coding RNA 472 [Source:HGNC Symbol;Acc:HGNC:21380]	lincRNA	3.19523	-1.74578	0.235022	-7.42816	1.10119e-13	7.10581e-13	6.0607e-13
ENSG00000233246.1	AL513327.2	uncharacterized LOC101929464 [Source:NCBI gene;Acc:101929464]	antisense	1.96729	1.04426	0.283939	3.67776	0.000235295	0.000560966	0.000474279
ENSG00000233396.6	LINC01719	long intergenic non-protein coding RNA 1719 [Source:HGNC Symbol;Acc:HGNC:52506]	lincRNA	17.094	1.01254	0.180461	5.61085	2.01335e-08	7.94817e-08	6.71628e-08
ENSG00000233399.2	LINC01648	long intergenic non-protein coding RNA 1648 [Source:HGNC Symbol;Acc:HGNC:52435]	lincRNA	6.83942	1.12569	0.343804	3.27423	0.00105952	0.00227808	0.00192439
ENSG00000233421.4	LINC01783	long intergenic non-protein coding RNA 1783 [Source:HGNC Symbol;Acc:HGNC:52573]	lincRNA	1.96697	-2.0441	0.329718	-6.19955	5.66263e-10	2.60746e-09	2.17832e-09
ENSG00000233532.4	LINC00460	long intergenic non-protein coding RNA 460 [Source:HGNC Symbol;Acc:HGNC:42809]	lincRNA	63.2375	6.81292	0.391481	17.4029	7.84068e-68	1.47638e-65	1.22371e-65
ENSG00000233554.4	B4GALT1-AS1	B4GALT1 antisense RNA 1 [Source:HGNC Symbol;Acc:HGNC:49910]	antisense	37.9942	-1.76286	0.122429	-14.399	5.25064e-47	3.19181e-45	2.60742e-45
ENSG00000233559.1	LINC00513	long intergenic non-protein coding RNA 513 [Source:HGNC Symbol;Acc:HGNC:43566]	lincRNA	90.5071	1.39928	0.221734	6.31062	2.77913e-10	1.31822e-09	1.10007e-09
ENSG00000233569.1	AL161630.1	uncharacterized LOC101928797 [Source:NCBI gene;Acc:101928797]	lincRNA	14.0127	1.99062	0.368972	5.39505	6.85026e-08	2.56004e-07	2.1819e-07
ENSG00000233672.5	RNASEH2B-AS1	RNASEH2B antisense RNA 1 [Source:HGNC Symbol;Acc:HGNC:39967]	antisense	12.803	1.02741	0.191245	5.37218	7.77908e-08	2.89204e-07	2.45625e-07
ENSG00000233682.3	AL356417.2	uncharacterized LOC101929122 [Source:NCBI gene;Acc:101929122]	antisense	4.79552	1.4938	0.285542	5.23145	1.6819e-07	6.02814e-07	5.14699e-07
ENSG00000233695.2	GAS6-AS1	GAS6 antisense RNA 1 [Source:HGNC Symbol;Acc:HGNC:39826]	antisense	495.195	3.30088	0.23891	13.8165	2.02802e-43	9.85938e-42	7.91288e-42
ENSG00000233705.5	SLC26A4-AS1	SLC26A4 antisense RNA 1 [Source:HGNC Symbol;Acc:HGNC:22385]	antisense	1.93262	-1.23297	0.330272	-3.73318	0.000189076	0.000456357	0.000385024
ENSG00000233718.4	MYCNOS	MYCN opposite strand [Source:HGNC Symbol;Acc:HGNC:16911]	antisense	2.55764	1.47388	0.315878	4.66598	3.07155e-06	9.47684e-06	8.11527e-06
ENSG00000233760.1	AC004947.1	uncharacterized LOC100506289 [Source:NCBI gene;Acc:100506289]	lincRNA	3.67381	-3.12486	0.279267	-11.1895	4.58933e-29	8.88429e-28	7.53961e-28
ENSG00000233776.4	LINC01251	long intergenic non-protein coding RNA 1251 [Source:HGNC Symbol;Acc:HGNC:49845]	antisense	1.27399	-1.27745	0.287109	-4.44937	8.61239e-06	2.51397e-05	2.1531e-05
ENSG00000233885.6	YEATS2-AS1	YEATS2 antisense RNA 1 [Source:HGNC Symbol;Acc:HGNC:41101]	antisense	25.5467	1.05173	0.148267	7.09349	1.30771e-12	7.65762e-12	6.55356e-12
ENSG00000233922.2	LINC01694	long intergenic non-protein coding RNA 1694 [Source:HGNC Symbol;Acc:HGNC:52481]	lincRNA	50.1176	2.79381	0.327637	8.52714	1.50013e-17	1.33548e-16	1.19192e-16
ENSG00000233968.5	AL157895.1	uncharacterized LOC101928834 [Source:NCBI gene;Acc:101928834]	antisense	5.75947	-1.84011	0.242354	-7.59266	3.13412e-14	2.13106e-13	1.83103e-13
ENSG00000234142.1	LINC01675	long intergenic non-protein coding RNA 1675 [Source:HGNC Symbol;Acc:HGNC:52463]	lincRNA	1.76839	1.44279	0.331178	4.35654	1.32135e-05	3.75922e-05	3.22226e-05
ENSG00000234183.1	LINC01952	long intergenic non-protein coding RNA 1952 [Source:HGNC Symbol;Acc:HGNC:52775]	antisense	1.3871	1.56802	0.348214	4.50305	6.69866e-06	1.98476e-05	1.69014e-05
ENSG00000234184.4	LINC01781	long intergenic non-protein coding RNA 1781 [Source:HGNC Symbol;Acc:HGNC:52571]	lincRNA	4.02539	-2.22885	0.309297	-7.20619	5.75377e-13	3.48613e-12	2.98622e-12
ENSG00000234199.2	LINC01191	long intergenic non-protein coding RNA 1191 [Source:HGNC Symbol;Acc:HGNC:49595]	lincRNA	1.73482	1.15436	0.294676	3.91738	8.95159e-05	0.00022712	0.000189895
ENSG00000234235.1	BOK-AS1	BOK antisense RNA 1 [Source:HGNC Symbol;Acc:HGNC:35125]	antisense	19.844	3.82558	0.60035	6.37226	1.86265e-10	8.97965e-10	7.50901e-10
ENSG00000234264.1	DEPDC1-AS1	DEPDC1 antisense RNA 1 [Source:HGNC Symbol;Acc:HGNC:50592]	antisense	2.4776	1.09443	0.258119	4.24004	2.23485e-05	6.17784e-05	5.27337e-05
ENSG00000234277.2	LINC01641	long intergenic non-protein coding RNA 1641 [Source:HGNC Symbol;Acc:HGNC:52428]	lincRNA	3.53573	2.69664	0.501468	5.37749	7.55312e-08	2.81155e-07	2.39878e-07
ENSG00000234336.5	JAZF1-AS1	JAZF1 antisense RNA 1 [Source:HGNC Symbol;Acc:HGNC:41218]	antisense	1.52312	-2.67917	0.249467	-10.7396	6.6345e-27	1.13318e-25	9.99751e-26
ENSG00000234362.4	LINC01914	long intergenic non-protein coding RNA 1914 [Source:HGNC Symbol;Acc:HGNC:52733]	lincRNA	3.87783	1.20726	0.282334	4.27602	1.90267e-05	5.3048e-05	4.54353e-05
ENSG00000234380.1	LINC01426	long intergenic non-protein coding RNA 1426 [Source:HGNC Symbol;Acc:HGNC:50734]	antisense	19.1539	1.69289	0.23551	7.18819	6.56537e-13	3.95304e-12	3.38333e-12
ENSG00000234432.4	AC092171.3	uncharacterized LOC100129484 [Source:NCBI gene;Acc:100129484]	lincRNA	85.8085	1.27125	0.135066	9.41202	4.86688e-21	5.55983e-20	4.8337e-20
ENSG00000234546.2	LNCTAM34A	long non coding transcriptional activator of miR34a [Source:HGNC Symbol;Acc:HGNC:52548]	lincRNA	16.708	1.39619	0.18879	7.39548	1.40901e-13	9.00184e-13	7.67751e-13
ENSG00000234617.1	SNRK-AS1	SNRK antisense RNA 1 [Source:HGNC Symbol;Acc:HGNC:41269]	antisense	2.06464	-1.34494	0.250314	-5.37302	7.74282e-08	2.87939e-07	2.44835e-07
ENSG00000234665.7	AL512625.3	uncharacterized LOC403323 [Source:NCBI gene;Acc:403323]	lincRNA	14.8974	1.18334	0.397626	2.97601	0.00292022	0.00579972	0.00497325
ENSG00000234676.1	IFT74-AS1	IFT74 antisense RNA 1 [Source:HGNC Symbol;Acc:HGNC:49806]	antisense	0.864351	1.12951	0.350175	3.22556	0.00125728	0.00266632	0.00225442
ENSG00000234690.5	AC106869.1	uncharacterized LOC101927043 [Source:NCBI gene;Acc:101927043]	lincRNA	44.7772	-2.5714	0.170517	-15.08	2.19184e-51	1.73375e-49	1.45126e-49
ENSG00000234753.4	FOXP4-AS1	FOXP4 antisense RNA 1 [Source:HGNC Symbol;Acc:HGNC:50332]	antisense	80.0467	2.37893	0.165951	14.3351	1.32011e-46	7.76794e-45	6.27053e-45
ENSG00000234772.1	LINC00412	long intergenic non-protein coding RNA 412 [Source:HGNC Symbol;Acc:HGNC:42745]	antisense	2.34894	1.59412	0.305544	5.21731	1.81542e-07	6.479e-07	5.52463e-07
ENSG00000234779.1	BNC2-AS1	BNC2 antisense RNA 1 [Source:HGNC Symbol;Acc:HGNC:53727]	antisense	2.02384	-1.68936	0.259246	-6.51642	7.20068e-11	3.59717e-10	3.00832e-10
ENSG00000234807.5	LINC01135	long intergenic non-protein coding RNA 1135 [Source:HGNC Symbol;Acc:HGNC:49450]	lincRNA	4.56044	-1.82271	0.144928	-12.5767	2.83712e-36	8.73331e-35	7.65322e-35
ENSG00000234817.2	AL136309.2	uncharacterized LOC100507506 [Source:NCBI gene;Acc:100507506]	lincRNA	4.54893	-1.89896	0.167979	-11.3048	1.24292e-29	2.50147e-28	2.10526e-28
ENSG00000234859.4	AC003958.2	uncharacterized LOC100505782 [Source:NCBI gene;Acc:100505782]	antisense	4.58134	4.82281	0.566727	8.50993	1.74038e-17	1.54084e-16	1.37283e-16
ENSG00000234912.8	SNHG20	small nucleolar RNA host gene 20 [Source:HGNC Symbol;Acc:HGNC:33099]	sense_overlapping	216.44	1.09234	0.105894	10.3153	6.00812e-25	9.04874e-24	7.81413e-24
ENSG00000234945.6	GTF3C2-AS1	GTF3C2 antisense RNA 1 [Source:HGNC Symbol;Acc:HGNC:40269]	antisense	10.9466	1.01458	0.171916	5.9016	3.59996e-09	1.53702e-08	1.28949e-08
ENSG00000234949.2	AC104667.2	uncharacterized LOC105373958 [Source:NCBI gene;Acc:105373958]	antisense	40.5039	1.12924	0.174963	6.45414	1.08836e-10	5.35863e-10	4.47004e-10
ENSG00000235026.4	DPP10-AS1	DPP10 antisense RNA 1 [Source:HGNC Symbol;Acc:HGNC:40941]	antisense	32.2504	-2.33842	0.505144	-4.62921	3.6707e-06	1.12196e-05	9.5824e-06
ENSG00000235049.1	LINC00940	long intergenic non-protein coding RNA 940 [Source:HGNC Symbol;Acc:HGNC:48634]	lincRNA	13.3509	-2.55411	0.301987	-8.45766	2.72788e-17	2.37964e-16	2.12872e-16
ENSG00000235079.1	ZRANB2-AS1	ZRANB2 antisense RNA 1 [Source:HGNC Symbol;Acc:HGNC:43594]	antisense	2.27834	-1.25404	0.207768	-6.03578	1.58201e-09	6.9775e-09	5.79981e-09
ENSG00000235092.4	ID2-AS1	ID2 antisense RNA 1 [Source:HGNC Symbol;Acc:HGNC:51103]	antisense	32.266	-1.39625	0.215619	-6.47556	9.44599e-11	4.67228e-10	3.909e-10
ENSG00000235097.1	LINC00330	long intergenic non-protein coding RNA 330 [Source:HGNC Symbol;Acc:HGNC:42047]	lincRNA	2.39823	1.21638	0.412462	2.94907	0.00318729	0.00628519	0.00538194
ENSG00000235142.6	LINC02532	long intergenic non-protein coding RNA 2532 [Source:HGNC Symbol;Acc:HGNC:53549]	lincRNA	20.395	-1.05539	0.263407	-4.0067	6.15739e-05	0.000159829	0.000134539
ENSG00000235214.1	FAM83C-AS1	FAM83C antisense RNA 1 [Source:HGNC Symbol;Acc:HGNC:16113]	antisense	2.58748	2.05767	0.308243	6.67547	2.46442e-11	1.28518e-10	1.0748e-10
ENSG00000235269.1	LINC02331	long intergenic non-protein coding RNA 2331 [Source:HGNC Symbol;Acc:HGNC:53251]	lincRNA	3.23573	4.1598	0.459973	9.04357	1.51634e-19	1.55878e-18	1.3805e-18
ENSG00000235280.2	MCF2L-AS1	MCF2L antisense RNA 1 [Source:HGNC Symbol;Acc:HGNC:39825]	antisense	167.529	1.48552	0.177021	8.3918	4.78773e-17	4.09418e-16	3.61979e-16
ENSG00000235313.1	HM13-IT1	HM13 intronic transcript 1 [Source:HGNC Symbol;Acc:HGNC:41424]	sense_intronic	15.1222	1.31082	0.168729	7.76879	7.92392e-15	5.68323e-14	4.84979e-14
ENSG00000235366.2	LINC01055	long intergenic non-protein coding RNA 1055 [Source:HGNC Symbol;Acc:HGNC:49049]	lincRNA	3.19343	-2.84594	0.251672	-11.3081	1.19627e-29	2.41261e-28	2.05816e-28
ENSG00000235385.1	LINC02154	long intergenic non-protein coding RNA 2154 [Source:HGNC Symbol;Acc:HGNC:53015]	lincRNA	6.3112	2.50353	0.34963	7.1605	8.03807e-13	4.79786e-12	4.11316e-12
ENSG00000235397.1	EPN2-AS1	EPN2 antisense RNA 1 [Source:HGNC Symbol;Acc:HGNC:40849]	antisense	1.84302	1.26888	0.360071	3.52398	0.000425109	0.000974096	0.000824922
ENSG00000235448.1	LURAP1L-AS1	LURAP1L antisense RNA 1 [Source:HGNC Symbol;Acc:HGNC:49761]	antisense	1.77876	1.13906	0.294173	3.87208	0.00010791	0.000270149	0.000226932
ENSG00000235481.2	UBE2R2-AS1	UBE2R2 antisense RNA 1 [Source:HGNC Symbol;Acc:HGNC:49911]	antisense	8.60051	1.05915	0.223857	4.73135	2.23029e-06	7.00729e-06	6.00147e-06
ENSG00000235501.4	AC105942.1	hCG2028352-like [Source:NCBI gene;Acc:729970]	antisense	100.259	-1.22649	0.140307	-8.74143	2.30175e-18	2.17556e-17	1.91959e-17
ENSG00000235532.1	LINC00402	long intergenic non-protein coding RNA 402 [Source:HGNC Symbol;Acc:HGNC:42732]	lincRNA	3.95695	-2.13807	0.333356	-6.41378	1.41959e-10	6.92238e-10	5.78695e-10
ENSG00000235576.1	LINC01871	long intergenic non-protein coding RNA 1871 [Source:HGNC Symbol;Acc:HGNC:52690]	lincRNA	23.3578	-1.28396	0.221938	-5.78521	7.24232e-09	2.9954e-08	2.52787e-08
ENSG00000235621.7	LINC00494	long intergenic non-protein coding RNA 494 [Source:HGNC Symbol;Acc:HGNC:27657]	lincRNA	8.80139	-1.21058	0.326675	-3.70577	0.000210751	0.000505574	0.000427568
ENSG00000235652.6	AL356599.1	uncharacterized LOC100507557 [Source:NCBI gene;Acc:100507557]	antisense	27.8825	-1.05334	0.138754	-7.59145	3.1635e-14	2.15028e-13	1.84327e-13
ENSG00000235669.1	AC004593.1	uncharacterized LOC102724484 [Source:NCBI gene;Acc:102724484]	antisense	12.4095	3.76759	0.360534	10.45	1.46479e-25	2.29287e-24	1.98792e-24
ENSG00000235703.4	LINC00894	long intergenic non-protein coding RNA 894 [Source:HGNC Symbol;Acc:HGNC:48579]	antisense	71.3668	1.47522	0.190553	7.74179	9.80266e-15	6.97755e-14	5.96625e-14
ENSG00000235740.1	PHACTR2-AS1	PHACTR2 antisense RNA 1 [Source:HGNC Symbol;Acc:HGNC:40943]	antisense	1.74479	1.5015	0.443009	3.38931	0.000700688	0.00155025	0.0013052
ENSG00000235884.3	LINC00941	long intergenic non-protein coding RNA 941 [Source:HGNC Symbol;Acc:HGNC:48635]	lincRNA	40.6416	4.5011	0.356326	12.632	1.40716e-36	4.43049e-35	3.84331e-35
ENSG00000235885.6	LINC01828	long intergenic non-protein coding RNA 1828 [Source:HGNC Symbol;Acc:HGNC:52634]	lincRNA	1.66604	-1.39761	0.337215	-4.14457	3.40448e-05	9.16817e-05	7.77304e-05
ENSG00000235890.2	TSPEAR-AS1	TSPEAR antisense RNA 1 [Source:HGNC Symbol;Acc:HGNC:1271]	antisense	19.6931	2.13617	0.285721	7.47642	7.63742e-14	5.0019e-13	4.27891e-13
ENSG00000235899.1	LINC01564	long intergenic non-protein coding RNA 1564 [Source:HGNC Symbol;Acc:HGNC:51361]	antisense	3.98031	1.83396	0.333085	5.50596	3.67152e-08	1.41174e-07	1.20274e-07
ENSG00000235947.1	EGOT	eosinophil granule ontogeny transcript [Source:HGNC Symbol;Acc:HGNC:37129]	lincRNA	4.29188	2.35295	0.325296	7.23325	4.71572e-13	2.87979e-12	2.47095e-12
ENSG00000236017.6	ASMTL-AS1	ASMTL antisense RNA 1 [Source:HGNC Symbol;Acc:HGNC:25811]	antisense	97.1768	1.31507	0.18957	6.9371	4.00229e-12	2.24716e-11	1.89286e-11
ENSG00000236081.1	ELFN1-AS1	ELFN1 antisense RNA 1 [Source:HGNC Symbol;Acc:HGNC:39071]	lincRNA	285.227	4.93928	0.220413	22.4092	3.20367e-111	2.68837e-108	1.67982e-108
ENSG00000236144.5	TMEM147-AS1	TMEM147 antisense RNA 1 [Source:HGNC Symbol;Acc:HGNC:51273]	antisense	318.785	1.67428	0.125313	13.3607	1.02558e-40	4.21152e-39	3.29542e-39
ENSG00000236242.1	MYO16-AS1	MYO16 antisense RNA 1 [Source:HGNC Symbol;Acc:HGNC:39913]	antisense	3.02916	3.94594	0.526141	7.49977	6.39282e-14	4.21324e-13	3.63162e-13
ENSG00000236256.8	DIAPH2-AS1	DIAPH2 antisense RNA 1 [Source:HGNC Symbol;Acc:HGNC:16972]	antisense	7.1855	1.96105	0.291614	6.7248	1.75834e-11	9.30799e-11	7.76158e-11
ENSG00000236305.1	SLC12A9-AS1	SLC12A9 antisense RNA 1 [Source:HGNC Symbol;Acc:HGNC:40807]	antisense	35.3545	2.11819	0.178322	11.8784	1.53204e-32	3.75719e-31	3.1881e-31
ENSG00000236311.5	TLX1NB	TLX1 neighbor [Source:HGNC Symbol;Acc:HGNC:37183]	lincRNA	2.63433	1.59187	0.327206	4.86505	1.14427e-06	3.71707e-06	3.16085e-06
ENSG00000236393.1	AC091806.1	uncharacterized LOC101927476 [Source:NCBI gene;Acc:101927476]	lincRNA	5.895	1.58485	0.217154	7.29828	2.9146e-13	1.81111e-12	1.55327e-12
ENSG00000236394.2	AL807752.4	uncharacterized LOC105376327 [Source:NCBI gene;Acc:105376327]	antisense	2.14176	2.53833	0.378375	6.70851	1.96618e-11	1.03514e-10	8.64406e-11
ENSG00000236404.7	VLDLR-AS1	VLDLR antisense RNA 1 [Source:HGNC Symbol;Acc:HGNC:49621]	antisense	10.631	-1.78436	0.252518	-7.06628	1.59146e-12	9.25319e-12	7.92105e-12
ENSG00000236426.4	AL583824.1	uncharacterized LOC105378511 [Source:NCBI gene;Acc:105378511]	antisense	1.38665	1.09406	0.349609	3.12937	0.0017518	0.00361902	0.00307692
ENSG00000236481.1	LINC02195	long intergenic non-protein coding RNA 2195 [Source:HGNC Symbol;Acc:HGNC:53058]	lincRNA	4.92987	3.121	0.351481	8.87956	6.71242e-19	6.61491e-18	5.86666e-18
ENSG00000236499.2	LINC00896	long intergenic non-protein coding RNA 896 [Source:HGNC Symbol;Acc:HGNC:26519]	lincRNA	35.5358	2.10877	0.222612	9.47283	2.72371e-21	3.17159e-20	2.76805e-20
ENSG00000236519.1	LINC01424	long intergenic non-protein coding RNA 1424 [Source:HGNC Symbol;Acc:HGNC:40558]	antisense	6.09962	1.36945	0.197133	6.94683	3.73575e-12	2.10332e-11	1.77835e-11
ENSG00000236663.1	FRGCA	FOXM1-regulated, gastric cancer associated [Source:HGNC Symbol;Acc:HGNC:51844]	antisense	5.98767	3.07852	0.360491	8.5398	1.34452e-17	1.20166e-16	1.07218e-16
ENSG00000236700.4	LINC01010	long intergenic non-protein coding RNA 1010 [Source:HGNC Symbol;Acc:HGNC:48978]	lincRNA	3.37307	1.61186	0.378886	4.25421	2.09788e-05	5.81629e-05	4.96626e-05
ENSG00000236714.1	LINC01844	long intergenic non-protein coding RNA 1844 [Source:HGNC Symbol;Acc:HGNC:52660]	lincRNA	2.18507	2.21221	0.40311	5.48785	4.06858e-08	1.55573e-07	1.32684e-07
ENSG00000236740.5	AL033384.1	uncharacterized LOC101927189 [Source:NCBI gene;Acc:101927189]	lincRNA	4.25568	1.26888	0.390725	3.24749	0.00116429	0.002487	0.00210245
ENSG00000236751.1	LINC01186	long intergenic non-protein coding RNA 1186 [Source:HGNC Symbol;Acc:HGNC:49573]	lincRNA	10.2556	2.00938	0.204418	9.82975	8.38271e-23	1.08803e-21	9.58965e-22
ENSG00000236780.4	LINC01829	long intergenic non-protein coding RNA 1829 [Source:HGNC Symbol;Acc:HGNC:52635]	lincRNA	3.29236	-2.34937	0.359904	-6.52776	6.67598e-11	3.34414e-10	2.8052e-10
ENSG00000236871.5	LINC00106	long intergenic non-protein coding RNA 106 [Source:HGNC Symbol;Acc:HGNC:31843]	lincRNA	38.9284	1.12933	0.193433	5.83835	5.27213e-09	2.21182e-08	1.861e-08
ENSG00000236953.1	ZDHHC20-IT1	ZDHHC20 intronic transcript 1 [Source:HGNC Symbol;Acc:HGNC:39900]	sense_intronic	6.93199	1.87029	0.260326	7.1844	6.7502e-13	4.06053e-12	3.4704e-12
ENSG00000237054.8	PRMT5-AS1	PRMT5 antisense RNA 1 [Source:HGNC Symbol;Acc:HGNC:40533]	antisense	14.5686	1.48411	0.173443	8.55678	1.16068e-17	1.04339e-16	9.32383e-17
ENSG00000237070.1	AC005550.2	uncharacterized LOC105375166 [Source:NCBI gene;Acc:105375166]	antisense	88.8074	-1.32993	0.277034	-4.80058	1.58204e-06	5.0658e-06	4.32635e-06
ENSG00000237125.7	HAND2-AS1	HAND2 antisense RNA 1 [Source:HGNC Symbol;Acc:HGNC:48872]	antisense	72.8175	-4.33343	0.323854	-13.3808	7.82893e-41	3.2356e-39	2.55317e-39
ENSG00000237152.3	DLEU7-AS1	DLEU7 antisense RNA 1 [Source:HGNC Symbol;Acc:HGNC:39966]	antisense	9.79351	2.5858	0.263793	9.80236	1.09982e-22	1.41892e-21	1.24513e-21
ENSG00000237222.3	LINC01968	long intergenic non-protein coding RNA 1968 [Source:HGNC Symbol;Acc:HGNC:52794]	lincRNA	1.55401	1.52841	0.312053	4.89792	9.6854e-07	3.17374e-06	2.72013e-06
ENSG00000237310.1	GS1-124K5.4	uncharacterized LOC100289098 [Source:NCBI gene;Acc:100289098]	lincRNA	39.1029	1.3088	0.152783	8.56637	1.06797e-17	9.62518e-17	8.64263e-17
ENSG00000237361.2	TUSC8	tumor suppressor candidate 8 [Source:HGNC Symbol;Acc:HGNC:49111]	lincRNA	127.824	1.7189	0.263801	6.51587	7.22691e-11	3.60887e-10	3.01351e-10
ENSG00000237372.2	UNQ6494	uncharacterized LOC100129066 [Source:NCBI gene;Acc:100129066]	lincRNA	7.97121	1.20069	0.226346	5.30467	1.12877e-07	4.11867e-07	3.47896e-07
ENSG00000237463.4	AL157714.2	uncharacterized LOC400794 [Source:NCBI gene;Acc:400794]	antisense	3.7222	1.23347	0.465279	2.65103	0.00802469	0.0146855	0.0125512
ENSG00000237484.5	LINC01684	long intergenic non-protein coding RNA 1684 [Source:HGNC Symbol;Acc:HGNC:52472]	lincRNA	2.47888	-1.01135	0.255388	-3.96004	7.49367e-05	0.000192124	0.000160842
ENSG00000237512.5	UNC5B-AS1	UNC5B antisense RNA 1 [Source:HGNC Symbol;Acc:HGNC:45096]	antisense	16.4028	1.97149	0.31772	6.20511	5.46571e-10	2.5213e-09	2.10628e-09
ENSG00000237686.5	AL109615.3	uncharacterized LOC101929705 [Source:NCBI gene;Acc:101929705]	antisense	61.4593	4.69269	0.228557	20.5318	1.11942e-93	5.91928e-91	3.49419e-91
ENSG00000237877.5	LINC01473	long intergenic non-protein coding RNA 1473 [Source:HGNC Symbol;Acc:HGNC:51109]	lincRNA	22.3924	1.19976	0.186906	6.41903	1.3715e-10	6.69886e-10	5.61183e-10
ENSG00000237886.1	NALT1	NOTCH1 associated lncRNA in T cell acute lymphoblastic leukemia 1 [Source:HGNC Symbol;Acc:HGNC:51192]	antisense	24.8626	-1.16513	0.199157	-5.85032	4.90628e-09	2.06642e-08	1.74313e-08
ENSG00000237892.1	KLF7-IT1	KLF7 intronic transcript 1 [Source:HGNC Symbol;Acc:HGNC:41355]	sense_intronic	2.7984	1.13393	0.294235	3.85381	0.000116295	0.000289564	0.000242467
ENSG00000237927.1	AL078604.2	uncharacterized LOC105378085 [Source:NCBI gene;Acc:105378085]	lincRNA	4.80878	1.10729	0.243428	4.54872	5.39725e-06	1.61943e-05	1.38253e-05
ENSG00000237928.4	NFIA-AS2	NFIA antisense RNA 2 [Source:HGNC Symbol;Acc:HGNC:40401]	antisense	4.46703	1.18447	0.351835	3.36654	0.000761175	0.0016763	0.00141186
ENSG00000237978.4	KCNMB2-AS1	KCNMB2 antisense RNA 1 [Source:HGNC Symbol;Acc:HGNC:51409]	antisense	27.3851	3.89158	0.36234	10.7401	6.59442e-27	1.12683e-25	9.99751e-26
ENSG00000238042.4	LINC02257	long intergenic non-protein coding RNA 2257 [Source:HGNC Symbol;Acc:HGNC:53159]	lincRNA	7.04837	5.26485	0.425151	12.3835	3.2113e-35	9.28536e-34	8.25494e-34
ENSG00000238062.4	SPATA3-AS1	SPATA3 antisense RNA 1 (head to head) [Source:HGNC Symbol;Acc:HGNC:28013]	lincRNA	28.1674	2.24344	0.195849	11.4549	2.22141e-30	4.71406e-29	4.11338e-29
ENSG00000238078.1	LINC01352	long intergenic non-protein coding RNA 1352 [Source:HGNC Symbol;Acc:HGNC:50578]	lincRNA	1.98699	-2.131	0.219054	-9.7282	2.28605e-22	2.8923e-21	2.48509e-21
ENSG00000238133.5	MAP3K20-AS1	MAP3K20 antisense RNA 1 [Source:HGNC Symbol;Acc:HGNC:27935]	antisense	68.2427	3.44717	0.321099	10.7356	6.93039e-27	1.18163e-25	1.03718e-25
ENSG00000239205.1	LINC02023	long intergenic non-protein coding RNA 2023 [Source:HGNC Symbol;Acc:HGNC:52858]	lincRNA	10.8302	-3.93239	0.381242	-10.3147	6.04737e-25	9.10077e-24	7.81865e-24
ENSG00000239219.2	AC008040.1	four and a half LIM domains 1 pseudogene [Source:NCBI gene;Acc:100128164]	antisense	1.62371	-1.40582	0.240389	-5.8481	4.97222e-09	2.09259e-08	1.76369e-08
ENSG00000239467.4	AC007405.3	glutamate rich 2 [Source:NCBI gene;Acc:285141]	lincRNA	67.1179	1.98438	0.185226	10.7133	8.8174e-27	1.4915e-25	1.31061e-25
ENSG00000239930.2	AP001625.3	uncharacterized LOC101930094 [Source:NCBI gene;Acc:101930094]	sense_intronic	0.926324	1.24397	0.36607	3.39816	0.000678408	0.00150527	0.00126852
ENSG00000240006.1	LINC02004	long intergenic non-protein coding RNA 2004 [Source:HGNC Symbol;Acc:HGNC:52838]	lincRNA	1.61763	1.07739	0.380009	2.83516	0.00458028	0.00877741	0.00754744
ENSG00000240350.2	AC017002.3	uncharacterized LOC105373557 [Source:NCBI gene;Acc:105373557]	lincRNA	4.90921	1.01595	0.219303	4.63262	3.61066e-06	1.1044e-05	9.45959e-06
ENSG00000240498.5	CDKN2B-AS1	CDKN2B antisense RNA 1 [Source:HGNC Symbol;Acc:HGNC:34341]	antisense	181.908	-4.97687	0.309246	-16.0936	2.83012e-58	3.20368e-56	2.68861e-56
ENSG00000240541.2	TM4SF1-AS1	TM4SF1 antisense RNA 1 [Source:HGNC Symbol;Acc:HGNC:40587]	antisense	11.8581	1.80158	0.225139	8.00208	1.22334e-15	9.38997e-15	8.17431e-15
ENSG00000240549.2	THOC7-AS1	THOC7 antisense RNA 1 [Source:HGNC Symbol;Acc:HGNC:41249]	antisense	1.07061	1.30737	0.406174	3.21873	0.00128759	0.00272386	0.00230349
ENSG00000241163.6	LINC00877	long intergenic non-protein coding RNA 877 [Source:HGNC Symbol;Acc:HGNC:27706]	lincRNA	7.50445	-1.54547	0.218238	-7.08159	1.42515e-12	8.3213e-12	7.10947e-12
ENSG00000241316.5	SUCLG2-AS1	SUCLG2 antisense RNA 1 (head to head) [Source:HGNC Symbol;Acc:HGNC:49643]	lincRNA	16.3554	-1.24036	0.142361	-8.71281	2.96442e-18	2.78486e-17	2.45351e-17
ENSG00000241544.1	LINC02029	long intergenic non-protein coding RNA 2029 [Source:HGNC Symbol;Acc:HGNC:52863]	lincRNA	1.34111	2.66782	0.373951	7.13416	9.73775e-13	5.76602e-12	4.93666e-12
ENSG00000241684.4	ADAMTS9-AS2	ADAMTS9 antisense RNA 2 [Source:HGNC Symbol;Acc:HGNC:42435]	antisense	9.70752	-2.85521	0.233908	-12.2066	2.86723e-34	7.86623e-33	6.8845e-33
ENSG00000242082.1	SLC5A4-AS1	SLC5A4 antisense RNA 1 [Source:HGNC Symbol;Acc:HGNC:53163]	antisense	3.55171	2.50835	0.368864	6.8002	1.04474e-11	5.64659e-11	4.7067e-11
ENSG00000242147.1	AL365356.5	uncharacterized LOC105376382 [Source:NCBI gene;Acc:105376382]	lincRNA	6.20033	2.36719	0.288472	8.20596	2.28752e-16	1.85506e-15	1.64958e-15
ENSG00000242258.1	LINC00996	long intergenic non-protein coding RNA 996 [Source:HGNC Symbol;Acc:HGNC:27800]	lincRNA	27.9258	-1.7097	0.195499	-8.7453	2.2243e-18	2.10494e-17	1.86211e-17
ENSG00000242759.5	LINC00882	long intergenic non-protein coding RNA 882 [Source:HGNC Symbol;Acc:HGNC:48568]	lincRNA	3.62611	-1.13919	0.233406	-4.88073	1.05695e-06	3.44619e-06	2.94196e-06
ENSG00000242908.5	AADACL2-AS1	AADACL2 antisense RNA 1 [Source:HGNC Symbol;Acc:HGNC:50301]	antisense	1.38687	1.15488	0.390411	2.95811	0.00309531	0.00611913	0.00524284
ENSG00000243224.1	AC006252.1	uncharacterized LOC101929054 [Source:NCBI gene;Acc:101929054]	antisense	9.42071	1.16427	0.166927	6.97472	3.06487e-12	1.73802e-11	1.47287e-11
ENSG00000243479.3	MNX1-AS1	MNX1 antisense RNA 1 (head to head) [Source:HGNC Symbol;Acc:HGNC:48954]	lincRNA	142.175	1.91827	0.142901	13.4238	4.38741e-41	1.84085e-39	1.49789e-39
ENSG00000243629.1	LINC00880	long intergenic non-protein coding RNA 880 [Source:HGNC Symbol;Acc:HGNC:27948]	lincRNA	5.3163	1.37088	0.184314	7.43773	1.02432e-13	6.6286e-13	5.68053e-13
ENSG00000243944.4	AC117386.2	uncharacterized LOC105374313 [Source:NCBI gene;Acc:105374313]	antisense	11.0658	5.7025	0.465394	12.2531	1.61766e-34	4.51831e-33	3.97143e-33
ENSG00000244040.4	IL12A-AS1	IL12A antisense RNA 1 [Source:HGNC Symbol;Acc:HGNC:49094]	antisense	3.22534	-1.30245	0.238662	-5.45729	4.8346e-08	1.83339e-07	1.56266e-07
ENSG00000244184.1	AC091153.3	uncharacterized LOC101559451 [Source:NCBI gene;Acc:101559451]	antisense	7.37604	1.27659	0.207317	6.15768	7.38187e-10	3.36499e-09	2.80024e-09
ENSG00000244300.2	GATA2-AS1	GATA2 antisense RNA 1 [Source:HGNC Symbol;Acc:HGNC:51108]	antisense	137.429	2.86284	0.23756	12.051	1.91587e-33	5.00709e-32	4.27162e-32
ENSG00000244342.4	LINC00698	long intergenic non-protein coding RNA 698 [Source:HGNC Symbol;Acc:HGNC:27720]	lincRNA	3.47669	3.60815	0.400142	9.01718	1.9299e-19	1.96663e-18	1.72821e-18
ENSG00000244541.4	LINC01213	long intergenic non-protein coding RNA 1213 [Source:HGNC Symbol;Acc:HGNC:49648]	lincRNA	3.86936	1.00236	0.379088	2.64414	0.00818983	0.0149593	0.0128003
ENSG00000244558.4	KCNK15-AS1	KCNK15 and WISP2 antisense RNA 1 [Source:HGNC Symbol;Acc:HGNC:49901]	antisense	7.64108	1.45457	0.352411	4.12749	3.66752e-05	9.82851e-05	8.32142e-05
ENSG00000244564.1	AC096888.1	uncharacterized LOC101929316 [Source:NCBI gene;Acc:101929316]	lincRNA	1.2442	1.54227	0.37028	4.16515	3.11154e-05	8.42572e-05	7.14152e-05
ENSG00000244968.5	LIFR-AS1	LIFR antisense RNA 1 [Source:HGNC Symbol;Acc:HGNC:43600]	antisense	4.94322	-2.23587	0.216544	-10.3252	5.41825e-25	8.18271e-24	7.08915e-24
ENSG00000245067.5	IGFBP7-AS1	IGFBP7 antisense RNA 1 [Source:HGNC Symbol;Acc:HGNC:40296]	antisense	13.4944	2.69278	0.385947	6.97705	3.01438e-12	1.71014e-11	1.45395e-11
ENSG00000245080.5	MIR3150BHG	MIR3150B host gene [Source:HGNC Symbol;Acc:HGNC:52000]	antisense	10.4144	-2.95768	0.247365	-11.9567	5.98681e-33	1.51341e-31	1.27002e-31
ENSG00000245105.2	A2M-AS1	A2M antisense RNA 1 [Source:HGNC Symbol;Acc:HGNC:27057]	antisense	15.8383	-1.64231	0.160683	-10.2208	1.60039e-24	2.34624e-23	2.03305e-23
ENSG00000245112.2	SMARCA5-AS1	SMARCA5 antisense RNA 1 [Source:HGNC Symbol;Acc:HGNC:39982]	antisense	1.6205	1.2387	0.348471	3.55467	0.000378458	0.000873736	0.000740315
ENSG00000245149.3	RNF139-AS1	RNF139 antisense RNA 1 (head to head) [Source:HGNC Symbol;Acc:HGNC:48940]	lincRNA	66.8438	1.17522	0.139817	8.40542	4.26335e-17	3.66525e-16	3.24579e-16
ENSG00000245311.2	ARNTL2-AS1	ARNTL2 antisense RNA 1 [Source:HGNC Symbol;Acc:HGNC:49892]	antisense	1.18234	2.93965	0.453833	6.47739	9.33251e-11	4.61792e-10	3.86936e-10
ENSG00000245466.1	AL357153.1	uncharacterized LOC101928075 [Source:NCBI gene;Acc:101928075]	lincRNA	1.38093	1.48222	0.402362	3.68379	0.000229791	0.000548861	0.000464471
ENSG00000245468.3	LINC02447	long intergenic non-protein coding RNA 2447 [Source:HGNC Symbol;Acc:HGNC:53379]	lincRNA	7.19522	-1.55744	0.172512	-9.02803	1.74786e-19	1.78915e-18	1.57813e-18
ENSG00000245479.2	LINC01585	long intergenic non-protein coding RNA 1585 [Source:HGNC Symbol;Acc:HGNC:51432]	sense_overlapping	1.27778	1.04617	0.311722	3.3561	0.000790488	0.00173511	0.00146127
ENSG00000245526.7	LINC00461	long intergenic non-protein coding RNA 461 [Source:HGNC Symbol;Acc:HGNC:42810]	lincRNA	2.93356	-2.43555	0.322581	-7.55021	4.34547e-14	2.91366e-13	2.49209e-13
ENSG00000245614.3	DDX11-AS1	DDX11 antisense RNA 1 [Source:HGNC Symbol;Acc:HGNC:44176]	antisense	30.0294	1.57326	0.131125	11.9981	3.63417e-33	9.3211e-32	7.78496e-32
ENSG00000245648.1	AC022075.1	uncharacterized LOC101928100 [Source:NCBI gene;Acc:101928100]	antisense	140.629	2.14819	0.265688	8.0854	6.19622e-16	4.87625e-15	4.24412e-15
ENSG00000245694.7	CRNDE	colorectal neoplasia differentially expressed [Source:HGNC Symbol;Acc:HGNC:37078]	lincRNA	138.799	4.7113	0.220251	21.3906	1.63295e-101	1.08679e-98	5.94667e-99
ENSG00000245812.2	LINC02202	long intergenic non-protein coding RNA 2202 [Source:HGNC Symbol;Acc:HGNC:53068]	lincRNA	7.846	-1.1029	0.181297	-6.08343	1.1764e-09	5.24548e-09	4.34194e-09
ENSG00000246090.5	AP002026.1	uncharacterized LOC100507053 [Source:NCBI gene;Acc:100507053]	antisense	34.5701	-1.20674	0.134937	-8.94301	3.78704e-19	3.795e-18	3.36369e-18
ENSG00000246130.1	AC107959.2	TNF receptor superfamily member 10d pseudogene [Source:NCBI gene;Acc:286059]	antisense	1.10416	1.74865	0.380115	4.60032	4.21842e-06	1.27925e-05	1.08822e-05
ENSG00000246145.1	RRS1-AS1	RRS1 antisense RNA 1 (head to head) [Source:HGNC Symbol;Acc:HGNC:50465]	lincRNA	3.24588	-1.21553	0.198617	-6.11998	9.35889e-10	4.2174e-09	3.49559e-09
ENSG00000246223.7	LINC01550	long intergenic non-protein coding RNA 1550 [Source:HGNC Symbol;Acc:HGNC:20111]	lincRNA	18.9608	-1.43698	0.284954	-5.04283	4.58688e-07	1.5615e-06	1.33988e-06
ENSG00000246228.5	CASC8	cancer susceptibility 8 [Source:HGNC Symbol;Acc:HGNC:45129]	antisense	83.0952	3.06259	0.25967	11.7942	4.18246e-32	9.94745e-31	8.38411e-31
ENSG00000246334.2	PRR7-AS1	PRR7 antisense RNA 1 [Source:HGNC Symbol;Acc:HGNC:27961]	antisense	28.2047	2.39916	0.177667	13.5037	1.48795e-41	6.42463e-40	5.24381e-40
ENSG00000246339.5	EXTL3-AS1	EXTL3 antisense RNA 1 [Source:HGNC Symbol;Acc:HGNC:27985]	antisense	12.2402	2.08943	0.224225	9.31845	1.18056e-20	1.31442e-19	1.14646e-19
ENSG00000246379.5	AC007495.1	uncharacterized LOC283856 [Source:NCBI gene;Acc:283856]	lincRNA	2.82517	-2.4794	0.268552	-9.23248	2.6444e-20	2.87135e-19	2.5013e-19
ENSG00000246528.3	AC079089.1	uncharacterized LOC101929759 [Source:NCBI gene;Acc:101929759]	antisense	14.2921	1.94944	0.238342	8.17918	2.85791e-16	2.2983e-15	2.03405e-15
ENSG00000246548.3	LINC02288	long intergenic non-protein coding RNA 2288 [Source:HGNC Symbol;Acc:HGNC:27505]	lincRNA	1.2782	-1.03633	0.220044	-4.70968	2.48107e-06	7.7454e-06	6.64356e-06
ENSG00000246731.2	MGC16275	uncharacterized protein MGC16275 [Source:NCBI gene;Acc:85001]	antisense	8.47499	-1.10992	0.154233	-7.19635	6.18451e-13	3.73188e-12	3.20217e-12
ENSG00000246777.1	AC044802.1	uncharacterized LOC106699570 [Source:NCBI gene;Acc:106699570]	lincRNA	5.12737	-1.09415	0.158179	-6.91717	4.60769e-12	2.57658e-11	2.16979e-11
ENSG00000246898.1	LINC00920	long intergenic non-protein coding RNA 920 [Source:HGNC Symbol;Acc:HGNC:48611]	lincRNA	160.785	1.90971	0.224272	8.51516	1.6636e-17	1.47523e-16	1.31702e-16
ENSG00000247157.5	LINC01252	long intergenic non-protein coding RNA 1252 [Source:HGNC Symbol;Acc:HGNC:27888]	lincRNA	15.3265	1.05511	0.230353	4.58042	4.64053e-06	1.40229e-05	1.19429e-05
ENSG00000247381.2	PLUT	PDX1 associated lncRNA, upregulator of transcription [Source:HGNC Symbol;Acc:HGNC:43698]	lincRNA	15.3874	5.30665	0.366679	14.4722	1.81575e-47	1.14526e-45	9.91855e-46
ENSG00000247473.2	CARS-AS1	CARS antisense RNA 1 [Source:HGNC Symbol;Acc:HGNC:40125]	antisense	2.37961	1.66872	0.332701	5.01567	5.28494e-07	1.78653e-06	1.52343e-06
ENSG00000247809.6	NR2F2-AS1	NR2F2 antisense RNA 1 [Source:HGNC Symbol;Acc:HGNC:44222]	antisense	10.164	-1.34566	0.189641	-7.09583	1.28577e-12	7.53485e-12	6.45842e-12
ENSG00000248050.1	AC079061.1	uncharacterized LOC100132813 [Source:NCBI gene;Acc:100132813]	antisense	3.78122	1.32378	0.320762	4.12699	3.67546e-05	9.84842e-05	8.32215e-05
ENSG00000248211.1	TRPC7-AS1	TRPC7 antisense RNA 1 [Source:HGNC Symbol;Acc:HGNC:40936]	antisense	8.46027	-2.06688	0.232745	-8.88045	6.65899e-19	6.56394e-18	5.84333e-18
ENSG00000248243.1	LINC02014	long intergenic non-protein coding RNA 2014 [Source:HGNC Symbol;Acc:HGNC:52849]	lincRNA	30.3745	1.02018	0.14569	7.00237	2.51666e-12	1.43791e-11	1.23294e-11
ENSG00000248309.4	MEF2C-AS1	MEF2C antisense RNA 1 [Source:HGNC Symbol;Acc:HGNC:48908]	antisense	5.95274	-2.83114	0.232091	-12.1984	3.17e-34	8.65997e-33	7.44781e-33
ENSG00000248323.4	LUCAT1	lung cancer associated transcript 1 [Source:HGNC Symbol;Acc:HGNC:48498]	antisense	14.3155	2.77998	0.279248	9.95524	2.39245e-23	3.22567e-22	2.79545e-22
ENSG00000248441.5	LINC01197	long intergenic non-protein coding RNA 1197 [Source:HGNC Symbol;Acc:HGNC:49597]	lincRNA	14.4037	-1.5084	0.195964	-7.69732	1.3895e-14	9.75914e-14	8.38692e-14
ENSG00000248445.4	SEMA6A-AS1	SEMA6A antisense RNA 1 [Source:HGNC Symbol;Acc:HGNC:51110]	antisense	16.0834	-1.03296	0.150753	-6.85198	7.28359e-12	4.00219e-11	3.37175e-11
ENSG00000248538.5	AC022784.1	uncharacterized LOC101929128 [Source:NCBI gene;Acc:101929128]	lincRNA	9.76885	4.31935	0.408178	10.582	3.61033e-26	5.89021e-25	5.18985e-25
ENSG00000248587.5	GDNF-AS1	GDNF antisense RNA 1 [Source:HGNC Symbol;Acc:HGNC:43592]	antisense	3.89513	-1.69216	0.300605	-5.6292	1.81053e-08	7.18865e-08	6.0768e-08
ENSG00000248693.1	LINC02100	long intergenic non-protein coding RNA 2100 [Source:HGNC Symbol;Acc:HGNC:52955]	lincRNA	2.61947	1.42724	0.277622	5.14096	2.73336e-07	9.53208e-07	8.17018e-07
ENSG00000248810.1	LINC02432	long intergenic non-protein coding RNA 2432 [Source:HGNC Symbol;Acc:HGNC:53363]	lincRNA	66.4246	4.48694	0.479341	9.36065	7.92487e-21	8.9134e-20	7.76495e-20
ENSG00000248890.1	HHIP-AS1	HHIP antisense RNA 1 [Source:HGNC Symbol;Acc:HGNC:44182]	antisense	21.8219	-1.20291	0.196308	-6.12765	8.91855e-10	4.02461e-09	3.34254e-09
ENSG00000249035.5	CLMAT3	colorectal liver metastasis associated transcript 3 [Source:HGNC Symbol;Acc:HGNC:52287]	antisense	7.87474	3.17799	0.39341	8.07806	6.58078e-16	5.16836e-15	4.49344e-15
ENSG00000249082.2	C5orf66-AS1	C5orf66 antisense RNA 1 [Source:HGNC Symbol;Acc:HGNC:49679]	lincRNA	10.4732	-1.64029	0.229118	-7.15915	8.11804e-13	4.84335e-12	4.14437e-12
ENSG00000249096.5	LINC02362	long intergenic non-protein coding RNA 2362 [Source:HGNC Symbol;Acc:HGNC:53284]	lincRNA	48.5801	-1.83897	0.208917	-8.80236	1.3397e-18	1.28898e-17	1.13901e-17
ENSG00000249167.1	SEMA6A-AS2	SEMA6A antisense RNA 2 [Source:HGNC Symbol;Acc:HGNC:52754]	lincRNA	1.81527	-2.66954	0.217075	-12.2978	9.31311e-35	2.62405e-33	2.3124e-33
ENSG00000249201.2	CTD-3080P12.3	uncharacterized LOC101928857 [Source:NCBI gene;Acc:101928857]	antisense	3.99856	1.39407	0.429047	3.24921	0.00115725	0.00247267	0.00209321
ENSG00000249231.6	CASC16	cancer susceptibility 16 [Source:HGNC Symbol;Acc:HGNC:48608]	lincRNA	5.36385	-1.64435	0.208888	-7.87195	3.49168e-15	2.57611e-14	2.19233e-14
ENSG00000249249.1	AC010226.1	uncharacterized LOC101927100 [Source:NCBI gene;Acc:101927100]	antisense	11.3357	-1.13606	0.119478	-9.50857	1.93297e-21	2.2693e-20	1.99223e-20
ENSG00000249267.5	LINC00939	long intergenic non-protein coding RNA 939 [Source:HGNC Symbol;Acc:HGNC:48631]	lincRNA	7.14063	1.97773	0.445213	4.44221	8.904e-06	2.59516e-05	2.22346e-05
ENSG00000249279.4	LINC02057	long intergenic non-protein coding RNA 2057 [Source:HGNC Symbol;Acc:HGNC:52900]	lincRNA	9.27494	-2.52442	0.283148	-8.91556	4.85357e-19	4.81874e-18	4.27623e-18
ENSG00000249306.4	LINC01411	long intergenic non-protein coding RNA 1411 [Source:HGNC Symbol;Acc:HGNC:50703]	lincRNA	61.297	6.48394	0.45988	14.0992	3.8409e-45	2.0941e-43	1.78561e-43
ENSG00000249328.2	AC036214.1	uncharacterized LOC101927040 [Source:NCBI gene;Acc:101927040]	lincRNA	1.58136	1.82435	0.353359	5.16286	2.43199e-07	8.53664e-07	7.30936e-07
ENSG00000249346.5	LINC01016	long intergenic non-protein coding RNA 1016 [Source:HGNC Symbol;Acc:HGNC:48991]	lincRNA	2.54791	-2.04786	0.278805	-7.34515	2.05523e-13	1.29631e-12	1.11431e-12
ENSG00000249352.4	LINC02198	long intergenic non-protein coding RNA 2198 [Source:HGNC Symbol;Acc:HGNC:53064]	lincRNA	1.92859	1.62493	0.346195	4.69369	2.68326e-06	8.33547e-06	7.13251e-06
ENSG00000249364.4	AC112206.2	uncharacterized LOC101928858 [Source:NCBI gene;Acc:101928858]	lincRNA	3.03673	1.08645	0.277861	3.91004	9.22807e-05	0.000233597	0.000195571
ENSG00000249375.6	CASC11	cancer susceptibility 11 [Source:HGNC Symbol;Acc:HGNC:48939]	lincRNA	5.92151	1.39471	0.206823	6.7435	1.54617e-11	8.21183e-11	6.83882e-11
ENSG00000249378.4	LINC01060	long intergenic non-protein coding RNA 1060 [Source:HGNC Symbol;Acc:HGNC:49081]	lincRNA	1.98367	3.13923	0.485863	6.46114	1.03916e-10	5.12359e-10	4.27602e-10
ENSG00000249395.2	CASC9	cancer susceptibility 9 [Source:HGNC Symbol;Acc:HGNC:48906]	lincRNA	206.56	1.12159	0.240899	4.65585	3.22648e-06	9.92394e-06	8.50406e-06
ENSG00000249464.4	LINC01091	long intergenic non-protein coding RNA 1091 [Source:HGNC Symbol;Acc:HGNC:27721]	lincRNA	58.6295	1.36612	0.179287	7.61973	2.54216e-14	1.74082e-13	1.4972e-13
ENSG00000249534.1	LINC01258	long intergenic non-protein coding RNA 1258 [Source:HGNC Symbol;Acc:HGNC:49898]	lincRNA	1.16516	1.34608	0.366478	3.67301	0.000239708	0.000570713	0.00048273
ENSG00000249550.5	LINC01234	long intergenic non-protein coding RNA 1234 [Source:HGNC Symbol;Acc:HGNC:49757]	lincRNA	136.423	7.4263	0.452691	16.4048	1.76762e-60	2.25933e-58	2.14569e-58
ENSG00000249650.1	AC106772.1	uncharacterized LOC100996325 [Source:NCBI gene;Acc:100996325]	antisense	3.81379	3.75204	0.387237	9.68927	3.34925e-22	4.17855e-21	3.58731e-21
ENSG00000249669.6	CARMN	cardiac mesoderm enhancer-associated non-coding RNA [Source:HGNC Symbol;Acc:HGNC:42872]	lincRNA	88.3273	-2.09092	0.278349	-7.51188	5.82841e-14	3.85839e-13	3.32509e-13
ENSG00000249816.5	LINC00964	long intergenic non-protein coding RNA 964 [Source:HGNC Symbol;Acc:HGNC:27226]	lincRNA	3.05849	-1.294	0.30365	-4.26149	2.0307e-05	5.64017e-05	4.82291e-05
ENSG00000249859.6	PVT1	Pvt1 oncogene [Source:HGNC Symbol;Acc:HGNC:9709]	lincRNA	462.046	2.70733	0.120857	22.4011	3.84398e-111	3.15705e-108	1.67982e-108
ENSG00000249885.1	ARHGEF38-IT1	ARHGEF38 intronic transcript 1 [Source:HGNC Symbol;Acc:HGNC:41483]	sense_intronic	5.01137	1.79382	0.262176	6.84204	7.80739e-12	4.28118e-11	3.58385e-11
ENSG00000249898.6	MCPH1-AS1	MCPH1 antisense RNA 1 [Source:HGNC Symbol;Acc:HGNC:51655]	antisense	16.9998	-1.51239	0.133796	-11.3037	1.25743e-29	2.52933e-28	2.11344e-28
ENSG00000249937.4	LINC02223	long intergenic non-protein coding RNA 2223 [Source:HGNC Symbol;Acc:HGNC:53092]	lincRNA	4.92922	4.72015	0.463996	10.1728	2.62189e-24	3.79339e-23	3.27362e-23
ENSG00000250056.4	LINC01018	long intergenic non-protein coding RNA 1018 [Source:HGNC Symbol;Acc:HGNC:27394]	lincRNA	6.69369	-1.74057	0.393712	-4.42091	9.82847e-06	2.84656e-05	2.43207e-05
ENSG00000250072.4	SH3TC2-DT	SH3TC2 divergent transcript [Source:HGNC Symbol;Acc:HGNC:52905]	lincRNA	5.79127	2.75909	0.315731	8.73874	2.35723e-18	2.22419e-17	1.95839e-17
ENSG00000250073.2	AP000866.2	uncharacterized LOC101929340 [Source:NCBI gene;Acc:101929340]	antisense	32.888	-2.06552	0.156869	-13.1672	1.35541e-39	5.13447e-38	4.05695e-38
ENSG00000250155.1	AC008957.1	uncharacterized LOC107986412 [Source:NCBI gene;Acc:107986412]	antisense	4.71245	-1.42432	0.239033	-5.95865	2.54328e-09	1.1006e-08	9.18525e-09
ENSG00000250320.4	AC113383.1	uncharacterized LOC105379057 [Source:NCBI gene;Acc:105379057]	antisense	7.02383	-2.50414	0.189719	-13.1992	8.8657e-40	3.41542e-38	2.69049e-38
ENSG00000250337.4	PURPL	p53 upregulated regulator of p53 levels [Source:HGNC Symbol;Acc:HGNC:48995]	lincRNA	34.5207	4.31921	0.488792	8.83651	9.87536e-19	9.60682e-18	8.49514e-18
ENSG00000250548.5	LINC01303	long intergenic non-protein coding RNA 1303 [Source:HGNC Symbol;Acc:HGNC:50470]	lincRNA	4.53465	2.44656	0.31367	7.7998	6.20072e-15	4.48145e-14	3.83812e-14
ENSG00000250584.2	LINC01511	long intergenic non-protein coding RNA 1511 [Source:HGNC Symbol;Acc:HGNC:51200]	lincRNA	8.1012	4.74305	0.486121	9.75692	1.7231e-22	2.19444e-21	1.9015e-21
ENSG00000250742.1	LINC02381	long intergenic non-protein coding RNA 2381 [Source:HGNC Symbol;Acc:HGNC:53304]	lincRNA	38.3457	-1.51001	0.175162	-8.62065	6.65762e-18	6.08694e-17	5.42794e-17
ENSG00000250889.2	LINC01336	long intergenic non-protein coding RNA 1336 [Source:HGNC Symbol;Acc:HGNC:50543]	lincRNA	1.91293	-1.68219	0.260027	-6.4693	9.84599e-11	4.8639e-10	4.06682e-10
ENSG00000251018.2	HMMR-AS1	HMMR antisense RNA 1 [Source:HGNC Symbol;Acc:HGNC:49149]	antisense	1.06334	1.33898	0.355536	3.76609	0.000165824	0.000403846	0.000339573
ENSG00000251026.1	LINC02163	long intergenic non-protein coding RNA 2163 [Source:HGNC Symbol;Acc:HGNC:53024]	lincRNA	20.5916	6.92676	0.395476	17.515	1.10112e-68	2.20231e-66	2.00496e-66
ENSG00000251141.4	MRPS30-DT	MRPS30 divergent transcript [Source:HGNC Symbol;Acc:HGNC:53420]	antisense	10.3848	-1.17619	0.199744	-5.88848	3.89752e-09	1.65783e-08	1.3938e-08
ENSG00000251175.4	AC008243.1	uncharacterized LOC101929529 [Source:NCBI gene;Acc:101929529]	antisense	1.4341	1.35041	0.337768	3.99805	6.38656e-05	0.000165488	0.000139129
ENSG00000251179.1	TMEM92-AS1	TMEM92 antisense RNA 1 [Source:HGNC Symbol;Acc:HGNC:50442]	antisense	12.0537	1.49584	0.2093	7.14687	8.87772e-13	5.28026e-12	4.51112e-12
ENSG00000251230.4	MIR3945HG	MIR3945 host gene [Source:HGNC Symbol;Acc:HGNC:52002]	lincRNA	4.23475	1.55188	0.346856	4.47414	7.67185e-06	2.25545e-05	1.929e-05
ENSG00000251292.1	ERVH-1	endogenous retrovirus group H member 1 [Source:HGNC Symbol;Acc:HGNC:39053]	lincRNA	7.66355	-1.91529	0.380113	-5.03875	4.68593e-07	1.59395e-06	1.36699e-06
ENSG00000251314.2	AC104123.1	uncharacterized LOC101929710 [Source:NCBI gene;Acc:101929710]	antisense	2.52694	1.03505	0.422541	2.44959	0.0143019	0.0248304	0.0214774
ENSG00000251381.5	LINC00958	long intergenic non-protein coding RNA 958 [Source:HGNC Symbol;Acc:HGNC:48671]	lincRNA	7.34224	2.16595	0.350857	6.17332	6.68719e-10	3.06025e-09	2.55893e-09
ENSG00000251396.5	LINC01301	long intergenic non-protein coding RNA 1301 [Source:HGNC Symbol;Acc:HGNC:50464]	lincRNA	41.4842	1.7568	0.239044	7.3493	1.9925e-13	1.25859e-12	1.08299e-12
ENSG00000251432.5	AC108062.1	uncharacterized LOC100507487 [Source:NCBI gene;Acc:100507487]	lincRNA	38.2889	1.20434	0.165656	7.27014	3.59105e-13	2.21505e-12	1.89071e-12
ENSG00000251497.2	PITPNM2-AS1	PITPNM2 antisense RNA 1 [Source:HGNC Symbol;Acc:HGNC:53391]	lincRNA	2.10176	1.10453	0.42922	2.57333	0.0100724	0.0180587	0.0154987
ENSG00000251526.1	LINC02435	long intergenic non-protein coding RNA 2435 [Source:HGNC Symbol;Acc:HGNC:53366]	lincRNA	1.27129	1.36201	0.368935	3.69173	0.000222734	0.000532831	0.000450624
ENSG00000251562.6	MALAT1	metastasis associated lung adenocarcinoma transcript 1 [Source:HGNC Symbol;Acc:HGNC:29665]	lincRNA	9464.02	1.99385	0.25696	7.7594	8.53327e-15	6.09761e-14	5.20816e-14
ENSG00000251576.1	LINC01267	long intergenic non-protein coding RNA 1267 [Source:HGNC Symbol;Acc:HGNC:50320]	lincRNA	2.35714	2.21604	0.358486	6.18166	6.3431e-10	2.90934e-09	2.43579e-09
ENSG00000251611.1	FAM160A1-DT	FAM160A1 divergent transcript [Source:HGNC Symbol;Acc:HGNC:53123]	lincRNA	11.5504	-1.06124	0.136139	-7.79526	6.42782e-15	4.64123e-14	3.95628e-14
ENSG00000253161.4	LINC01605	long intergenic non-protein coding RNA 1605 [Source:HGNC Symbol;Acc:HGNC:51654]	lincRNA	83.2111	3.1534	0.202953	15.5376	1.93061e-54	1.78286e-52	1.50657e-52
ENSG00000253167.1	WASHC5-AS1	WASHC5 antisense RNA 1 [Source:HGNC Symbol;Acc:HGNC:43440]	antisense	4.12234	1.20896	0.225593	5.35905	8.3659e-08	3.09946e-07	2.63014e-07
ENSG00000253405.1	EVX1-AS	EVX1 antisense RNA [Source:HGNC Symbol;Acc:HGNC:40223]	antisense	19.8366	4.55225	0.426175	10.6816	1.24066e-26	2.0813e-25	1.83165e-25
ENSG00000253417.4	LINC02159	long intergenic non-protein coding RNA 2159 [Source:HGNC Symbol;Acc:HGNC:27749]	lincRNA	10.9733	1.08825	0.322495	3.37447	0.000739582	0.00163228	0.00137648
ENSG00000253428.1	LINC01942	long intergenic non-protein coding RNA 1942 [Source:HGNC Symbol;Acc:HGNC:52766]	lincRNA	3.08772	2.81742	0.370835	7.5975	3.01914e-14	2.0565e-13	1.76858e-13
ENSG00000253438.2	PCAT1	prostate cancer associated transcript 1 [Source:HGNC Symbol;Acc:HGNC:43022]	antisense	8.2257	2.20243	0.210444	10.4656	1.24269e-25	1.95713e-24	1.70773e-24
ENSG00000253490.4	LINC02099	long intergenic non-protein coding RNA 2099 [Source:HGNC Symbol;Acc:HGNC:52953]	lincRNA	3.57961	1.65696	0.283829	5.83787	5.28721e-09	2.21766e-08	1.86332e-08
ENSG00000253522.3	MIR3142HG	MIR3142 host gene [Source:HGNC Symbol;Acc:HGNC:51944]	lincRNA	113.54	1.57235	0.222006	7.08247	1.41605e-12	8.27067e-12	7.08024e-12
ENSG00000253549.4	CA3-AS1	CA3 antisense RNA 1 [Source:HGNC Symbol;Acc:HGNC:51657]	antisense	15.5538	-3.066	0.221613	-13.835	1.56837e-43	7.71218e-42	6.2307e-42
ENSG00000253582.1	AC090579.1	uncharacterized LOC105375700 [Source:NCBI gene;Acc:105375700]	antisense	10.6374	-1.10811	0.181461	-6.10657	1.01793e-09	4.57057e-09	3.78263e-09
ENSG00000253633.1	AP002852.1	uncharacterized LOC107986898 [Source:NCBI gene;Acc:107986898]	lincRNA	5.78384	1.19153	0.277375	4.29575	1.74106e-05	4.87747e-05	4.17129e-05
ENSG00000253641.4	LINCR-0001	uncharacterized LINCR-0001 [Source:NCBI gene;Acc:101929191]	lincRNA	20.2785	2.24667	0.321959	6.97812	2.99157e-12	1.69795e-11	1.44614e-11
ENSG00000253661.1	ZFHX4-AS1	ZFHX4 antisense RNA 1 [Source:HGNC Symbol;Acc:HGNC:44165]	antisense	3.19125	-1.30649	0.375127	-3.48279	0.000496221	0.00112509	0.000950257
ENSG00000253686.1	LINC01484	long intergenic non-protein coding RNA 1484 [Source:HGNC Symbol;Acc:HGNC:51136]	lincRNA	6.39369	2.13169	0.254696	8.36957	5.78308e-17	4.91378e-16	4.34228e-16
ENSG00000253696.2	KBTBD11-OT1	KBTBD11 overlapping transcript 1 [Source:HGNC Symbol;Acc:HGNC:49147]	lincRNA	19.9679	-1.49718	0.160718	-9.31555	1.21323e-20	1.34923e-19	1.17297e-19
ENSG00000253716.4	MINCR	MYC-induced long non-coding RNA [Source:HGNC Symbol;Acc:HGNC:51653]	antisense	174.531	1.32792	0.139946	9.48877	2.33773e-21	2.73286e-20	2.3981e-20
ENSG00000253741.1	LNCOC1	lncRNA associated with ovarian cancer 1 [Source:HGNC Symbol;Acc:HGNC:53947]	antisense	5.29755	1.03275	0.204622	5.04712	4.4853e-07	1.52854e-06	1.31372e-06
ENSG00000253773.2	C8orf37-AS1	C8orf37 antisense RNA 1 [Source:HGNC Symbol;Acc:HGNC:50444]	lincRNA	3.21566	1.26275	0.262334	4.81351	1.48301e-06	4.76056e-06	4.06572e-06
ENSG00000254042.1	AC011365.1	uncharacterized LOC101927969 [Source:NCBI gene;Acc:101927969]	antisense	9.031	-2.29437	0.272852	-8.40887	4.13982e-17	3.56381e-16	3.16277e-16
ENSG00000254109.4	RBPMS-AS1	RBPMS antisense RNA 1 [Source:HGNC Symbol;Acc:HGNC:48721]	antisense	23.4825	1.51017	0.197843	7.6332	2.29005e-14	1.5732e-13	1.35603e-13
ENSG00000254111.2	AC124067.3	uncharacterized LOC105379379 [Source:NCBI gene;Acc:105379379]	lincRNA	10.6304	1.72417	0.276331	6.2395	4.38964e-10	2.04421e-09	1.70362e-09
ENSG00000254211.4	LINC01485	long intergenic non-protein coding RNA 1485 [Source:HGNC Symbol;Acc:HGNC:51138]	lincRNA	16.8302	3.50153	0.371324	9.42984	4.10702e-21	4.72675e-20	4.13541e-20
ENSG00000254233.1	LINC02365	long intergenic non-protein coding RNA 2365 [Source:HGNC Symbol;Acc:HGNC:53285]	lincRNA	1.99556	1.93998	0.472563	4.10523	4.03915e-05	0.000107669	9.09851e-05
ENSG00000254389.3	RHPN1-AS1	RHPN1 antisense RNA 1 (head to head) [Source:HGNC Symbol;Acc:HGNC:28457]	antisense	47.9977	1.9457	0.186233	10.4477	1.50184e-25	2.34802e-24	2.02564e-24
ENSG00000254418.1	SPON1-AS1	SPON1 antisense RNA 1 [Source:HGNC Symbol;Acc:HGNC:53117]	antisense	1.15638	-1.01468	0.257129	-3.9462	7.94028e-05	0.000202821	0.000169594
ENSG00000254480.1	AC015689.1	uncharacterized LOC100506082 [Source:NCBI gene;Acc:100506082]	lincRNA	4.61468	1.18268	0.241541	4.89638	9.76169e-07	3.19711e-06	2.73102e-06
ENSG00000254560.4	BBOX1-AS1	BBOX1 antisense RNA 1 [Source:HGNC Symbol;Acc:HGNC:50700]	antisense	87.8513	4.72301	0.267547	17.653	9.64811e-70	2.03512e-67	1.91647e-67
ENSG00000254645.1	AC087379.1	uncharacterized LOC105376567 [Source:NCBI gene;Acc:105376567]	lincRNA	39.6369	-4.75641	0.330931	-14.3728	7.66345e-47	4.58631e-45	3.72103e-45
ENSG00000254703.2	SENCR	smooth muscle and endothelial cell enriched migration/differentiation-associated lncRNA [Source:HGNC Symbol;Acc:HGNC:44177]	antisense	8.72374	-1.28366	0.161917	-7.92786	2.22955e-15	1.67568e-14	1.43704e-14
ENSG00000254718.5	AL157756.1	uncharacterized LOC101927702 [Source:NCBI gene;Acc:101927702]	antisense	6.25323	-1.1764	0.162694	-7.23075	4.80317e-13	2.93227e-12	2.51075e-12
ENSG00000254854.1	AP003390.1	uncharacterized LOC102724301 [Source:NCBI gene;Acc:102724301]	antisense	22.541	1.08474	0.194517	5.5766	2.45269e-08	9.60498e-08	8.13221e-08
ENSG00000254862.4	AC100771.2	uncharacterized LOC105376671 [Source:NCBI gene;Acc:105376671]	antisense	3.81528	-1.26351	0.154728	-8.166	3.18788e-16	2.55513e-15	2.24694e-15
ENSG00000254911.3	SCARNA9	small Cajal body-specific RNA 9 [Source:HGNC Symbol;Acc:HGNC:32566]	antisense	31.9363	2.50628	0.289173	8.66709	4.43313e-18	4.10959e-17	3.62786e-17
ENSG00000255202.1	AL049629.1	uncharacterized LOC105376617 [Source:NCBI gene;Acc:105376617]	antisense	1.17543	1.19049	0.379298	3.13865	0.00169726	0.00351461	0.00299073
ENSG00000255240.4	AP001636.3	uncharacterized LOC283194 [Source:NCBI gene;Acc:283194]	antisense	14.4838	1.469	0.292733	5.01822	5.21516e-07	1.76402e-06	1.5053e-06
ENSG00000255389.1	Z97989.1	chromosome 6 open reading frame 3	antisense	17.3868	-1.041	0.13906	-7.48601	7.10007e-14	4.65867e-13	3.98808e-13
ENSG00000255409.1	RSF1-IT1	RSF1 intronic transcript 1 [Source:HGNC Symbol;Acc:HGNC:41439]	sense_intronic	1.3356	1.10728	0.34419	3.21707	0.00129505	0.00273814	0.00231372
ENSG00000255443.1	CD44-AS1	CD44 antisense RNA 1 [Source:HGNC Symbol;Acc:HGNC:40133]	antisense	11.8929	1.87596	0.207657	9.03393	1.65622e-19	1.69895e-18	1.50159e-18
ENSG00000255507.4	UVRAG-DT	UVRAG divergent transcript [Source:HGNC Symbol;Acc:HGNC:53952]	antisense	4.20126	1.80324	0.22337	8.07288	6.86605e-16	5.37926e-15	4.67362e-15
ENSG00000255521.1	AL356215.1	uncharacterized LOC100507144 [Source:NCBI gene;Acc:100507144]	antisense	6.21156	1.35835	0.213817	6.3529	2.11297e-10	1.01446e-09	8.48683e-10
ENSG00000255571.5	MIR9-3HG	MIR9-3 host gene [Source:HGNC Symbol;Acc:HGNC:27388]	lincRNA	11.8207	-1.22124	0.256654	-4.7583	1.9523e-06	6.18622e-06	5.29251e-06
ENSG00000255650.4	FAM222A-AS1	FAM222A antisense RNA 1 [Source:HGNC Symbol;Acc:HGNC:28223]	antisense	33.4682	3.55767	0.214736	16.5677	1.1935e-61	1.60523e-59	1.534e-59
ENSG00000255693.1	LINC02389	long intergenic non-protein coding RNA 2389 [Source:HGNC Symbol;Acc:HGNC:53316]	lincRNA	1.98371	1.29898	0.323811	4.01154	6.03231e-05	0.000156888	0.00013207
ENSG00000255733.4	IFNG-AS1	IFNG antisense RNA 1 [Source:HGNC Symbol;Acc:HGNC:43910]	antisense	4.92951	-1.73624	0.32722	-5.30605	1.12028e-07	4.08809e-07	3.46224e-07
ENSG00000255737.2	AGAP2-AS1	AGAP2 antisense RNA 1 [Source:HGNC Symbol;Acc:HGNC:48633]	antisense	253.237	1.17524	0.148662	7.90547	2.66919e-15	1.9906e-14	1.70532e-14
ENSG00000255867.1	DENND5B-AS1	DENND5B antisense RNA 1 [Source:HGNC Symbol;Acc:HGNC:42517]	antisense	3.37825	1.60408	0.347266	4.61918	3.85259e-06	1.17458e-05	1.00452e-05
ENSG00000255874.2	LINC00346	long intergenic non-protein coding RNA 346 [Source:HGNC Symbol;Acc:HGNC:27492]	lincRNA	130.221	2.06654	0.171998	12.0149	2.96666e-33	7.65994e-32	6.48215e-32
ENSG00000256039.1	LINC02446	long intergenic non-protein coding RNA 2446 [Source:HGNC Symbol;Acc:HGNC:53378]	lincRNA	14.5385	-1.10676	0.354812	-3.1193	0.00181284	0.00373293	0.00317138
ENSG00000256124.4	LINC01152	long intergenic non-protein coding RNA 1152 [Source:HGNC Symbol;Acc:HGNC:16752]	lincRNA	10.8393	1.33044	0.300979	4.42036	9.85382e-06	2.85368e-05	2.43559e-05
ENSG00000256262.1	USP30-AS1	USP30 antisense RNA 1 [Source:HGNC Symbol;Acc:HGNC:40909]	antisense	53.1632	-1.49294	0.199368	-7.48838	6.97293e-14	4.5807e-13	3.92677e-13
ENSG00000256508.2	MRGPRF-AS1	MRGPRF antisense RNA 1 [Source:HGNC Symbol;Acc:HGNC:51140]	antisense	2.37151	-2.58601	0.259562	-9.96297	2.21349e-23	2.9917e-22	2.60026e-22
ENSG00000256643.1	LINC02441	long intergenic non-protein coding RNA 2441 [Source:HGNC Symbol;Acc:HGNC:53373]	lincRNA	74.9017	-2.46893	0.256711	-9.61754	6.74212e-22	8.22024e-21	7.11668e-21
ENSG00000256690.1	AP001160.1	uncharacterized LOC105369332 [Source:NCBI gene;Acc:105369332]	antisense	16.995	1.68495	0.160985	10.4665	1.23092e-25	1.93937e-24	1.70225e-24
ENSG00000256802.2	AC022613.1	uncharacterized LOC100130111 [Source:NCBI gene;Acc:100130111]	antisense	73.6773	-1.31703	0.304654	-4.32303	1.53901e-05	4.34041e-05	3.72808e-05
ENSG00000256940.1	AP001453.2	uncharacterized LOC105369340 [Source:NCBI gene;Acc:105369340]	antisense	63.5218	2.05065	0.173198	11.8399	2.42652e-32	5.85412e-31	4.95508e-31
ENSG00000257151.1	PWAR6	Prader Willi/Angelman region RNA 6 [Source:HGNC Symbol;Acc:HGNC:49129]	lincRNA	42.6996	-1.29938	0.264509	-4.91244	8.99502e-07	2.96033e-06	2.54587e-06
ENSG00000257219.4	LINC02407	long intergenic non-protein coding RNA 2407 [Source:HGNC Symbol;Acc:HGNC:53336]	lincRNA	2.77299	2.69784	0.353258	7.63702	2.22304e-14	1.52934e-13	1.31993e-13
ENSG00000257279.1	AC127164.1	uncharacterized LOC100506551 [Source:NCBI gene;Acc:100506551]	antisense	4.87022	1.69746	0.267343	6.34936	2.16216e-10	1.03744e-09	8.66849e-10
ENSG00000257345.2	LINC02413	long intergenic non-protein coding RNA 2413 [Source:HGNC Symbol;Acc:HGNC:53342]	lincRNA	7.04205	1.3849	0.341733	4.0526	5.06522e-05	0.000133108	0.000111906
ENSG00000257507.1	LINC02373	long intergenic non-protein coding RNA 2373 [Source:HGNC Symbol;Acc:HGNC:53295]	lincRNA	0.75703	1.11377	0.352597	3.15875	0.00158448	0.00329877	0.00280786
ENSG00000257526.2	AC107032.2	uncharacterized LOC105369850 [Source:NCBI gene;Acc:105369850]	lincRNA	3.48408	1.54777	0.224039	6.90846	4.89957e-12	2.73267e-11	2.29733e-11
ENSG00000257582.4	LINC01475	long intergenic non-protein coding RNA 1475 [Source:HGNC Symbol;Acc:HGNC:51113]	lincRNA	4.59118	-2.24499	0.23564	-9.5272	1.61582e-21	1.91107e-20	1.67325e-20
ENSG00000257588.1	AC025154.2	uncharacterized LOC101927318 [Source:NCBI gene;Acc:101927318]	antisense	20.053	5.75431	0.427738	13.4529	2.96019e-41	1.25705e-39	1.02667e-39
ENSG00000257671.1	KRT7-AS	KRT7 antisense RNA 1 [Source:HGNC Symbol;Acc:HGNC:52643]	antisense	6.74528	3.60221	0.342721	10.5106	7.71756e-26	1.23101e-24	1.07407e-24
ENSG00000257698.1	AC084033.3	uncharacterized LOC100506844 [Source:NCBI gene;Acc:100506844]	lincRNA	28.2802	-1.17053	0.147436	-7.93928	2.03364e-15	1.53381e-14	1.31465e-14
ENSG00000257718.1	CPNE8-AS1	CPNE8 antisense RNA 1 [Source:HGNC Symbol;Acc:HGNC:53937]	antisense	4.25685	-1.51254	0.190246	-7.95044	1.85858e-15	1.40728e-14	1.21224e-14
ENSG00000257842.4	LINC02588	long intergenic non-protein coding RNA 2588 [Source:HGNC Symbol;Acc:HGNC:19827]	antisense	11.2087	-1.44072	0.450529	-3.19783	0.00138465	0.00291132	0.00246373
ENSG00000257859.1	CASC18	cancer susceptibility 18 [Source:HGNC Symbol;Acc:HGNC:49463]	lincRNA	3.56762	-2.83019	0.256154	-11.0488	2.2221e-28	4.13575e-27	3.59652e-27
ENSG00000257906.1	LINC02156	long intergenic non-protein coding RNA 2156 [Source:HGNC Symbol;Acc:HGNC:53017]	lincRNA	1.58475	2.32769	0.367579	6.3325	2.41216e-10	1.15138e-09	9.60032e-10
ENSG00000257913.2	DDN-AS1	DDN and PRKAG1 antisense RNA 1 [Source:HGNC Symbol;Acc:HGNC:53464]	antisense	36.483	3.073	0.2004	15.3343	4.50914e-53	3.8087e-51	3.28416e-51
ENSG00000257924.1	LINC02416	long intergenic non-protein coding RNA 2416 [Source:HGNC Symbol;Acc:HGNC:53345]	lincRNA	1.98547	1.12037	0.280592	3.9929	6.52713e-05	0.000168915	0.000141548
ENSG00000258086.1	AC079313.1	uncharacterized LOC102724050 [Source:NCBI gene;Acc:102724050]	antisense	2.27093	-1.59453	0.332444	-4.79639	1.61553e-06	5.16789e-06	4.41241e-06
ENSG00000258274.1	AC012085.2	uncharacterized LOC101928731 [Source:NCBI gene;Acc:101928731]	antisense	11.4107	-4.39373	0.403701	-10.8836	1.37964e-27	2.45303e-26	2.15322e-26
ENSG00000258279.2	LINC00592	long intergenic non-protein coding RNA 592 [Source:HGNC Symbol;Acc:HGNC:27474]	lincRNA	1.19817	3.0189	0.399403	7.55854	4.07632e-14	2.74272e-13	2.35629e-13
ENSG00000258404.1	LINC02320	long intergenic non-protein coding RNA 2320 [Source:HGNC Symbol;Acc:HGNC:53239]	lincRNA	17.4418	3.07158	0.237244	12.9469	2.44575e-38	8.59041e-37	7.03154e-37
ENSG00000258457.4	AL132780.2	uncharacterized LOC107984660 [Source:NCBI gene;Acc:107984660]	antisense	12.0289	1.02877	0.158533	6.4893	8.62345e-11	4.27913e-10	3.589e-10
ENSG00000258512.1	LINC00239	long intergenic non-protein coding RNA 239 [Source:HGNC Symbol;Acc:HGNC:20119]	lincRNA	61.9879	1.19219	0.194925	6.11613	9.58751e-10	4.3174e-09	3.57486e-09
ENSG00000258525.1	AL049830.3	uncharacterized LOC100506071 [Source:NCBI gene;Acc:100506071]	antisense	2.5563	1.25981	0.339595	3.70975	0.000207463	0.000498076	0.000421289
ENSG00000258551.4	CRAT37	cervical cancer-associated transcript 37 [Source:NCBI gene;Acc:101926928]	lincRNA	13.6468	4.83393	0.496054	9.74477	1.94224e-22	2.4662e-21	2.1219e-21
ENSG00000258630.1	LINC02292	long intergenic non-protein coding RNA 2292 [Source:HGNC Symbol;Acc:HGNC:53208]	lincRNA	4.33697	-2.16058	0.224745	-9.61346	7.01502e-22	8.53409e-21	7.34573e-21
ENSG00000258647.4	LINC00930	long intergenic non-protein coding RNA 930 [Source:HGNC Symbol;Acc:HGNC:48620]	lincRNA	5.43217	-1.19498	0.379716	-3.14704	0.00164933	0.00342234	0.00291333
ENSG00000258689.1	LINC01269	long intergenic non-protein coding RNA 1269 [Source:HGNC Symbol;Acc:HGNC:50325]	lincRNA	6.72537	3.07238	0.340506	9.023	1.83002e-19	1.87028e-18	1.64551e-18
ENSG00000258730.1	ITPK1-AS1	ITPK1 antisense RNA 1 [Source:HGNC Symbol;Acc:HGNC:20132]	antisense	3.62334	1.53077	0.390585	3.91918	8.88516e-05	0.000225568	0.000188853
ENSG00000258754.6	LINC01579	long intergenic non-protein coding RNA 1579 [Source:HGNC Symbol;Acc:HGNC:27519]	lincRNA	18.3168	-1.09903	0.253286	-4.33907	1.43085e-05	4.04957e-05	3.46992e-05
ENSG00000258819.1	LINC02289	long intergenic non-protein coding RNA 2289 [Source:HGNC Symbol;Acc:HGNC:53205]	lincRNA	2.26866	-1.81769	0.196513	-9.24973	2.25058e-20	2.45687e-19	2.15172e-19
ENSG00000258867.4	LINC01146	long intergenic non-protein coding RNA 1146 [Source:HGNC Symbol;Acc:HGNC:49467]	lincRNA	14.1437	2.53829	0.317326	7.99898	1.25451e-15	9.62154e-15	8.357e-15
ENSG00000258884.1	LINC02321	long intergenic non-protein coding RNA 2321 [Source:HGNC Symbol;Acc:HGNC:53240]	lincRNA	4.67613	1.8889	0.277821	6.799	1.05351e-11	5.69321e-11	4.73647e-11
ENSG00000259004.1	LINC02285	long intergenic non-protein coding RNA 2285 [Source:HGNC Symbol;Acc:HGNC:53202]	lincRNA	3.13975	-1.18727	0.234163	-5.07027	3.97247e-07	1.36049e-06	1.16665e-06
ENSG00000259023.2	LINC00524	long intergenic non-protein coding RNA 524 [Source:HGNC Symbol;Acc:HGNC:20118]	lincRNA	3.07814	3.73541	0.498759	7.48942	6.91777e-14	4.54678e-13	3.90577e-13
ENSG00000259054.1	LINC02332	long intergenic non-protein coding RNA 2332 [Source:HGNC Symbol;Acc:HGNC:53252]	lincRNA	1.88866	1.91661	0.369826	5.18247	2.1897e-07	7.72842e-07	6.61756e-07
ENSG00000259065.1	AC005520.2	uncharacterized LOC100506476 [Source:NCBI gene;Acc:100506476]	antisense	35.9742	-1.08864	0.176993	-6.15077	7.71054e-10	3.50653e-09	2.90976e-09
ENSG00000259125.1	LRP1-AS	LRP1 antisense RNA [Source:HGNC Symbol;Acc:HGNC:51694]	antisense	3.84552	1.18614	0.235496	5.03679	4.73411e-07	1.60906e-06	1.37554e-06
ENSG00000259225.5	LINC02345	long intergenic non-protein coding RNA 2345 [Source:HGNC Symbol;Acc:HGNC:53267]	lincRNA	13.5671	3.69203	0.336624	10.9678	5.45818e-28	9.91488e-27	8.64212e-27
ENSG00000259240.1	MIR4713HG	MIR4713 host gene [Source:HGNC Symbol;Acc:HGNC:53124]	lincRNA	8.52539	1.9196	0.21901	8.7649	1.86947e-18	1.77962e-17	1.57714e-17
ENSG00000259251.2	AC104590.1	uncharacterized LOC101928907 [Source:NCBI gene;Acc:101928907]	antisense	2.69759	1.14762	0.244992	4.68432	2.80887e-06	8.70675e-06	7.43925e-06
ENSG00000259291.2	ZNF710-AS1	ZNF710 antisense RNA 1 [Source:HGNC Symbol;Acc:HGNC:53141]	antisense	185.702	-1.19015	0.139063	-8.55834	1.14506e-17	1.02984e-16	9.23233e-17
ENSG00000259319.1	AF111167.2	uncharacterized LOC101928377 [Source:NCBI gene;Acc:101928377]	antisense	24.4293	-1.79885	0.117563	-15.3011	7.51746e-53	6.28099e-51	5.2986e-51
ENSG00000259363.4	AC090825.1	ubiquitin conjugating enzyme E2 Q2 pseudogene [Source:NCBI gene;Acc:400464]	lincRNA	4.23404	-1.68601	0.216557	-7.78554	6.94177e-15	4.99737e-14	4.26061e-14
ENSG00000259370.2	AC103740.1	uncharacterized LOC105370854 [Source:NCBI gene;Acc:105370854]	antisense	26.8155	-2.42894	0.195975	-12.3942	2.8103e-35	8.15029e-34	7.31012e-34
ENSG00000259420.4	AC046168.2	uncharacterized LOC105370906 [Source:NCBI gene;Acc:105370906]	lincRNA	3.76024	1.5405	0.394203	3.90789	9.31039e-05	0.000235496	0.000196933
ENSG00000259424.1	IRAIN	IGF1R antisense imprinted non-protein coding RNA [Source:HGNC Symbol;Acc:HGNC:50365]	antisense	2.66782	1.236	0.258753	4.77673	1.78168e-06	5.667e-06	4.84804e-06
ENSG00000259439.2	LINC01833	long intergenic non-protein coding RNA 1833 [Source:HGNC Symbol;Acc:HGNC:52644]	lincRNA	43.5285	4.21491	0.425521	9.90529	3.94822e-23	5.23913e-22	4.58875e-22
ENSG00000259459.4	LINC02568	long intergenic non-protein coding RNA 2568 [Source:HGNC Symbol;Acc:HGNC:51430]	lincRNA	52.7904	-2.835	0.276696	-10.2459	1.23474e-24	1.82195e-23	1.57772e-23
ENSG00000259471.1	LINC01169	long intergenic non-protein coding RNA 1169 [Source:HGNC Symbol;Acc:HGNC:49541]	lincRNA	12.2791	5.45349	0.534666	10.1998	1.98649e-24	2.89689e-23	2.50895e-23
ENSG00000259485.1	LINC02253	long intergenic non-protein coding RNA 2253 [Source:HGNC Symbol;Acc:HGNC:53151]	lincRNA	77.8021	5.44053	0.34679	15.6882	1.82013e-55	1.77871e-53	1.52961e-53
ENSG00000259521.1	INO80-AS1	INO80 antisense RNA 1 [Source:HGNC Symbol;Acc:HGNC:53138]	antisense	1.3625	1.12731	0.330014	3.41594	0.000635633	0.00141745	0.0011942
ENSG00000259590.1	LINC02244	long intergenic non-protein coding RNA 2244 [Source:HGNC Symbol;Acc:HGNC:53929]	lincRNA	3.01274	2.61355	0.374299	6.98252	2.89934e-12	1.64706e-11	1.40467e-11
ENSG00000259649.3	AC027808.2	uncharacterized LOC107984749 [Source:NCBI gene;Acc:107984749]	antisense	2.46218	1.8244	0.337699	5.40246	6.57346e-08	2.45898e-07	2.10293e-07
ENSG00000259664.2	LINC02254	long intergenic non-protein coding RNA 2254 [Source:HGNC Symbol;Acc:HGNC:53152]	lincRNA	4.236	3.58327	0.446724	8.02122	1.04697e-15	8.07632e-15	7.01724e-15
ENSG00000259721.1	AC090877.2	uncharacterized LOC100131315 [Source:NCBI gene;Acc:100131315]	lincRNA	6.97239	1.80782	0.319313	5.66159	1.4998e-08	6.00121e-08	5.08071e-08
ENSG00000259847.1	LINC02126	long intergenic non-protein coding RNA 2126 [Source:HGNC Symbol;Acc:HGNC:52983]	lincRNA	1.77363	1.55391	0.350443	4.43412	9.24493e-06	2.68864e-05	2.29986e-05
ENSG00000259895.1	AC106820.2	uncharacterized LOC729652 [Source:NCBI gene;Acc:729652]	antisense	1.43447	1.12124	0.307135	3.65062	0.000261605	0.000619446	0.000525374
ENSG00000259933.5	AC009065.2	uncharacterized LOC105371049 [Source:NCBI gene;Acc:105371049]	sense_overlapping	379.349	1.04359	0.129513	8.05786	7.76419e-16	6.05465e-15	5.25224e-15
ENSG00000260005.5	AC027601.1	uncharacterized LOC105371925 [Source:NCBI gene;Acc:105371925]	antisense	50.5749	1.00494	0.17525	5.73432	9.79015e-09	3.98387e-08	3.38473e-08
ENSG00000260088.1	AL445483.1	uncharacterized LOC101929224 [Source:NCBI gene;Acc:101929224]	lincRNA	4.07815	1.31189	0.30198	4.34427	1.39737e-05	3.96326e-05	3.39251e-05
ENSG00000260135.5	MMP2-AS1	MMP2 antisense RNA 1 [Source:HGNC Symbol;Acc:HGNC:53142]	lincRNA	7.96249	1.61125	0.297221	5.42103	5.92555e-08	2.22589e-07	1.90122e-07
ENSG00000260196.1	AC124798.1	antisense to KCNJ11 and overlapping to a novel gene	antisense	423.546	1.25151	0.136943	9.13893	6.30705e-20	6.67375e-19	5.83936e-19
ENSG00000260213.4	AC092718.2	uncharacterized LOC107984858 [Source:NCBI gene;Acc:107984858]	antisense	7.1246	1.17861	0.156094	7.55068	4.32996e-14	2.90477e-13	2.48973e-13
ENSG00000260228.4	AC009119.1	uncharacterized LOC102724163 [Source:NCBI gene;Acc:102724163]	antisense	3.92166	-1.09892	0.183639	-5.98415	2.17524e-09	9.47059e-09	7.88207e-09
ENSG00000260249.2	AC007608.3	uncharacterized LOC101927272 [Source:NCBI gene;Acc:101927272]	antisense	7.76862	1.41758	0.266703	5.31519	1.06543e-07	3.9016e-07	3.3162e-07
ENSG00000260339.1	HEXA-AS1	HEXA antisense RNA 1 [Source:HGNC Symbol;Acc:HGNC:25810]	antisense	11.3225	-1.20301	0.150934	-7.97048	1.58061e-15	1.20342e-14	1.0434e-14
ENSG00000260394.2	Z92544.1	uncharacterized LOC105371184 [Source:NCBI gene;Acc:105371184]	antisense	1.88389	2.31039	0.364369	6.34081	2.28566e-10	1.09405e-09	9.13011e-10
ENSG00000260420.2	LINC02182	long intergenic non-protein coding RNA 2182 [Source:HGNC Symbol;Acc:HGNC:53044]	lincRNA	1.66836	2.41445	0.462216	5.22364	1.75439e-07	6.27396e-07	5.35382e-07
ENSG00000260442.4	ATP2A1-AS1	ATP2A1 antisense RNA 1 [Source:HGNC Symbol;Acc:HGNC:51370]	antisense	25.691	1.7756	0.191428	9.27555	1.76713e-20	1.94228e-19	1.70096e-19
ENSG00000260493.1	AC011773.4	uncharacterized LOC102723322 [Source:NCBI gene;Acc:102723322]	antisense	2.60172	1.59569	0.281095	5.67671	1.37309e-08	5.51478e-08	4.6805e-08
ENSG00000260528.3	FAM157C	family with sequence similarity 157 member C [Source:HGNC Symbol;Acc:HGNC:34081]	lincRNA	9.55157	1.19699	0.209976	5.7006	1.19386e-08	4.81953e-08	4.09512e-08
ENSG00000260589.1	STAM-AS1	STAM antisense RNA 1 (head to head) [Source:HGNC Symbol;Acc:HGNC:49568]	antisense	13.1442	1.13991	0.17153	6.6455	3.02188e-11	1.56364e-10	1.30749e-10
ENSG00000260807.5	AC009041.2	lipase maturation factor 1 [Source:NCBI gene;Acc:64788]	lincRNA	129.24	1.46824	0.305403	4.80756	1.52785e-06	4.90041e-06	4.18339e-06
ENSG00000260924.2	LINC01311	long intergenic non-protein coding RNA 1311 [Source:HGNC Symbol;Acc:HGNC:50503]	antisense	36.0163	1.56496	0.151413	10.3357	4.86006e-25	7.35988e-24	6.39713e-24
ENSG00000260942.1	CAPN10-DT	CAPN10 divergent transcript [Source:HGNC Symbol;Acc:HGNC:48839]	antisense	85.5823	1.13972	0.12113	9.40902	5.00765e-21	5.71387e-20	4.951e-20
ENSG00000260955.2	AC100821.2	uncharacterized LOC105375839 [Source:NCBI gene;Acc:105375839]	lincRNA	1.58613	1.0466	0.291922	3.58522	0.000336795	0.000783973	0.000664167
ENSG00000261008.5	LINC01572	long intergenic non-protein coding RNA 1572 [Source:HGNC Symbol;Acc:HGNC:51385]	lincRNA	23.7279	1.65955	0.164426	10.093	5.9322e-24	8.37254e-23	7.20103e-23
ENSG00000261039.2	LINC02544	long intergenic non-protein coding RNA 2544 [Source:HGNC Symbol;Acc:HGNC:53578]	lincRNA	5.00944	3.73727	0.457848	8.16269	3.27639e-16	2.62444e-15	2.3019e-15
ENSG00000261064.1	LINC02256	long intergenic non-protein coding RNA 2256 [Source:HGNC Symbol;Acc:HGNC:53157]	lincRNA	3.96423	-1.36572	0.183077	-7.45984	8.66279e-14	5.64661e-13	4.81634e-13
ENSG00000261083.1	LINC02516	long intergenic non-protein coding RNA 2516 [Source:HGNC Symbol;Acc:HGNC:53505]	lincRNA	1.30318	1.0367	0.369691	2.80423	0.0050437	0.00959073	0.00826743
ENSG00000261105.4	LMO7-AS1	LMO7 antisense RNA 1 [Source:HGNC Symbol;Acc:HGNC:50277]	antisense	10.5451	2.67859	0.252873	10.5926	3.2238e-26	5.27297e-25	4.66491e-25
ENSG00000261121.1	LINC02473	long intergenic non-protein coding RNA 2473 [Source:HGNC Symbol;Acc:HGNC:53412]	lincRNA	15.0549	1.44016	0.301905	4.77024	1.84011e-06	5.84513e-06	5.00079e-06
ENSG00000261175.4	LINC02188	long intergenic non-protein coding RNA 2188 [Source:HGNC Symbol;Acc:HGNC:53050]	lincRNA	6.16724	3.68014	0.479428	7.67609	1.64015e-14	1.14342e-13	9.8454e-14
ENSG00000261218.4	AC099524.1	uncharacterized LOC105369213 [Source:NCBI gene;Acc:105369213]	lincRNA	4.1597	-1.63571	0.261895	-6.24569	4.21937e-10	1.96848e-09	1.64337e-09
ENSG00000261373.1	VPS9D1-AS1	VPS9D1 antisense RNA 1 [Source:HGNC Symbol;Acc:HGNC:48915]	antisense	420.955	2.51408	0.159852	15.7275	9.79512e-56	9.77006e-54	8.56094e-54
ENSG00000261390.4	MAFTRR	MAF transcriptional regulator RNA [Source:HGNC Symbol;Acc:HGNC:51525]	lincRNA	8.48493	-1.41369	0.20573	-6.87157	6.35004e-12	3.51121e-11	2.94582e-11
ENSG00000261520.4	DLGAP1-AS5	DLGAP1 antisense RNA 5 [Source:HGNC Symbol;Acc:HGNC:27586]	antisense	15.8491	4.0627	0.615391	6.60182	4.06139e-11	2.07565e-10	1.74003e-10
ENSG00000261737.1	AL049597.2	uncharacterized LOC105378828 [Source:NCBI gene;Acc:105378828]	antisense	22.5011	-1.06537	0.122687	-8.68369	3.83148e-18	3.56555e-17	3.14729e-17
ENSG00000261742.4	LINC00922	long intergenic non-protein coding RNA 922 [Source:HGNC Symbol;Acc:HGNC:27545]	lincRNA	3.80514	2.75199	0.344828	7.98075	1.45444e-15	1.11042e-14	9.63018e-15
ENSG00000261798.1	AL033527.3	uncharacterized LOC101929536 [Source:NCBI gene;Acc:101929536]	antisense	13.4447	1.95196	0.199333	9.79248	1.21283e-22	1.56055e-21	1.366e-21
ENSG00000261804.1	AC007342.4	uncharacterized LOC102723373 [Source:NCBI gene;Acc:102723373]	lincRNA	51.0049	1.24104	0.193382	6.41755	1.38489e-10	6.75828e-10	5.65603e-10
ENSG00000261838.4	AC092718.6	uncharacterized LOC105371361 [Source:NCBI gene;Acc:105371361]	antisense	1.69846	2.19487	0.424536	5.17006	2.34021e-07	8.2272e-07	7.05292e-07
ENSG00000261863.1	LINC01996	long intergenic non-protein coding RNA 1996 [Source:HGNC Symbol;Acc:HGNC:52830]	lincRNA	12.5475	4.98119	0.437515	11.3852	4.95681e-30	1.02156e-28	8.6645e-29
ENSG00000261971.5	MMP25-AS1	MMP25 antisense RNA 1 [Source:HGNC Symbol;Acc:HGNC:51372]	antisense	175.617	1.21389	0.174338	6.96285	3.33446e-12	1.88536e-11	1.59776e-11
ENSG00000262001.1	DLGAP1-AS2	DLGAP1 antisense RNA 2 [Source:HGNC Symbol;Acc:HGNC:28146]	antisense	336.376	2.20004	0.148369	14.8282	9.63082e-50	6.92289e-48	6.18922e-48
ENSG00000262050.1	AC005696.1	uncharacterized LOC105371592 [Source:NCBI gene;Acc:105371592]	antisense	17.3394	-1.05933	0.146182	-7.24669	4.27078e-13	2.61843e-12	2.24319e-12
ENSG00000262185.1	AC005736.1	uncharacterized LOC102724927 [Source:NCBI gene;Acc:102724927]	lincRNA	4.78871	-1.19929	0.152468	-7.8658	3.66735e-15	2.70004e-14	2.28947e-14
ENSG00000262188.1	LINC01978	long intergenic non-protein coding RNA 1978 [Source:HGNC Symbol;Acc:HGNC:52806]	lincRNA	96.8521	3.55994	0.24652	14.4408	2.8654e-47	1.78399e-45	1.49069e-45
ENSG00000262370.4	AC108134.3	uncharacterized LOC105371058 [Source:NCBI gene;Acc:105371058]	lincRNA	88.6618	2.32874	0.270376	8.613	7.11757e-18	6.49056e-17	5.78137e-17
ENSG00000262468.4	LINC01569	long intergenic non-protein coding RNA 1569 [Source:HGNC Symbol;Acc:HGNC:51380]	lincRNA	109.267	1.36065	0.13481	10.0931	5.92586e-24	8.36664e-23	7.20103e-23
ENSG00000262585.1	LINC01979	long intergenic non-protein coding RNA 1979 [Source:HGNC Symbol;Acc:HGNC:52807]	lincRNA	68.7428	2.99612	0.207336	14.4506	2.48679e-47	1.5558e-45	1.32528e-45
ENSG00000262772.1	LINC01977	long intergenic non-protein coding RNA 1977 [Source:HGNC Symbol;Acc:HGNC:52804]	lincRNA	23.0428	3.70155	0.262607	14.0954	4.05287e-45	2.20656e-43	1.8449e-43
ENSG00000262884.1	AC015921.1	uncharacterized LOC101927911 [Source:NCBI gene;Acc:101927911]	antisense	2.57507	1.30447	0.361741	3.6061	0.000310835	0.000727624	0.000618555
ENSG00000262903.1	AC027796.4	uncharacterized LOC105371492 [Source:NCBI gene;Acc:105371492]	antisense	27.1474	1.15974	0.176573	6.56807	5.09719e-11	2.58177e-10	2.15423e-10
ENSG00000263293.2	THCAT158	thyroid cancer-associated transcript 158 [Source:NCBI gene;Acc:102724508]	antisense	4.70855	-1.26887	0.181643	-6.9855	2.83838e-12	1.61385e-11	1.37819e-11
ENSG00000263312.1	LINC01975	long intergenic non-protein coding RNA 1975 [Source:HGNC Symbol;Acc:HGNC:52802]	lincRNA	2.24909	-2.52359	0.267752	-9.42508	4.2977e-21	4.93443e-20	4.30756e-20
ENSG00000263400.5	TMEM220-AS1	TMEM220 antisense RNA 1 [Source:HGNC Symbol;Acc:HGNC:44357]	antisense	25.0357	-2.73319	0.173003	-15.7985	3.18736e-56	3.26353e-54	2.90182e-54
ENSG00000263520.1	LINC02563	long intergenic non-protein coding RNA 2563 [Source:HGNC Symbol;Acc:HGNC:52923]	lincRNA	7.46019	3.93439	0.466334	8.43685	3.26005e-17	2.82282e-16	2.51704e-16
ENSG00000263586.1	HID1-AS1	HID1 antisense RNA 1 [Source:HGNC Symbol;Acc:HGNC:51181]	antisense	2.14861	-1.38871	0.218497	-6.35574	2.07428e-10	9.96631e-10	8.34678e-10
ENSG00000263718.2	AC068594.1	uncharacterized LOC105371907 [Source:NCBI gene;Acc:105371907]	lincRNA	5.67352	-1.45443	0.21471	-6.77394	1.25319e-11	6.72053e-11	5.6111e-11
ENSG00000263787.1	SKAP1-AS1	SKAP1 antisense RNA 1 [Source:HGNC Symbol;Acc:HGNC:53166]	antisense	1.55462	1.66555	0.367834	4.528	5.95451e-06	1.77579e-05	1.5076e-05
ENSG00000263812.4	LINC00908	long intergenic non-protein coding RNA 908 [Source:HGNC Symbol;Acc:HGNC:27599]	lincRNA	2.69756	-2.50676	0.180602	-13.8801	8.36655e-44	4.20517e-42	3.44923e-42
ENSG00000264026.1	LINC02003	long intergenic non-protein coding RNA 2003 [Source:HGNC Symbol;Acc:HGNC:27099]	lincRNA	2.03593	1.04875	0.390448	2.68602	0.00723078	0.013351	0.0114653
ENSG00000265148.4	TSPOAP1-AS1	TSPOAP1, SUPT4H1 and RNF43 antisense RNA 1 [Source:HGNC Symbol;Acc:HGNC:44148]	antisense	94.6469	1.23959	0.173291	7.15321	8.47734e-13	5.04679e-12	4.31771e-12
ENSG00000265485.4	LINC01915	long intergenic non-protein coding RNA 1915 [Source:HGNC Symbol;Acc:HGNC:52734]	lincRNA	14.8317	-1.34838	0.191188	-7.05262	1.75581e-12	1.01628e-11	8.71918e-12
ENSG00000265489.1	AC005358.2	uncharacterized LOC100128006 [Source:NCBI gene;Acc:100128006]	antisense	4.59984	-4.49741	0.27824	-16.1638	9.07742e-59	1.06181e-56	9.01553e-57
ENSG00000265688.1	MAFG-DT	MAFG divergent transcript [Source:HGNC Symbol;Acc:HGNC:43649]	antisense	193.667	3.07388	0.128491	23.9229	1.76999e-126	2.20398e-123	1.93371e-123
ENSG00000266036.1	AC016888.1	uncharacterized LOC105371893 [Source:NCBI gene;Acc:105371893]	antisense	58.8797	-2.21074	0.166703	-13.2616	3.86637e-40	1.52292e-38	1.18986e-38
ENSG00000266278.1	LINC01910	long intergenic non-protein coding RNA 1910 [Source:HGNC Symbol;Acc:HGNC:52729]	lincRNA	2.38073	2.32179	0.423194	5.48635	4.10319e-08	1.56804e-07	1.33614e-07
ENSG00000266402.3	SNHG25	small nucleolar RNA host gene 25 [Source:HGNC Symbol;Acc:HGNC:51534]	lincRNA	218.532	4.51532	0.328047	13.7643	4.18043e-43	1.98975e-41	1.54818e-41
ENSG00000266445.1	NARF-AS1	NARF antisense RNA 1 [Source:HGNC Symbol;Acc:HGNC:53622]	antisense	2.27022	1.12701	0.268961	4.19023	2.78674e-05	7.60166e-05	6.44342e-05
ENSG00000266729.4	DSG1-AS1	DSG1 antisense RNA 1 [Source:HGNC Symbol;Acc:HGNC:51115]	antisense	3.32542	2.63228	0.386805	6.8052	1.00911e-11	5.46242e-11	4.56501e-11
ENSG00000266835.4	GAPLINC	gastric adenocarcinoma associated, positive CD44 regulator, long intergenic non-coding RNA [Source:HGNC Symbol;Acc:HGNC:51308]	lincRNA	21.5752	1.61539	0.193316	8.3562	6.47726e-17	5.47468e-16	4.81388e-16
ENSG00000266916.4	ZNF793-AS1	ZNF793 antisense RNA 1 (head to head) [Source:HGNC Symbol;Acc:HGNC:51303]	antisense	15.7576	-1.00365	0.279076	-3.59633	0.000322741	0.000753532	0.000639918
ENSG00000266975.1	FARSA-AS1	FARSA antisense RNA 1 [Source:HGNC Symbol;Acc:HGNC:50479]	antisense	1.38318	1.63826	0.346793	4.72402	2.31226e-06	7.24712e-06	6.20674e-06
ENSG00000266976.1	AC079466.1	uncharacterized LOC102724908 [Source:NCBI gene;Acc:102724908]	lincRNA	15.5313	5.92933	0.563102	10.5298	6.2996e-26	1.01026e-24	8.82347e-25
ENSG00000267013.4	LINC01929	long intergenic non-protein coding RNA 1929 [Source:HGNC Symbol;Acc:HGNC:52751]	lincRNA	7.84672	3.03824	0.333299	9.11566	7.81902e-20	8.21284e-19	7.20867e-19
ENSG00000267058.1	AC006213.2	uncharacterized LOC100505715 [Source:NCBI gene;Acc:100505715]	lincRNA	6.54909	-1.03637	0.229816	-4.50955	6.49642e-06	1.92825e-05	1.641e-05
ENSG00000267123.4	LINC02081	long intergenic non-protein coding RNA 2081 [Source:HGNC Symbol;Acc:HGNC:52930]	lincRNA	16.8446	3.32729	0.278587	11.9435	7.02401e-33	1.76405e-31	1.47572e-31
ENSG00000267201.1	LINC01775	long intergenic non-protein coding RNA 1775 [Source:HGNC Symbol;Acc:HGNC:52565]	lincRNA	2.83059	1.00729	0.225656	4.46386	8.04969e-06	2.35863e-05	2.01935e-05
ENSG00000267213.4	AC007773.1	uncharacterized LOC400684 [Source:NCBI gene;Acc:400684]	antisense	16.6538	1.69584	0.184508	9.19116	3.88633e-20	4.1648e-19	3.66019e-19
ENSG00000267254.4	ZNF790-AS1	ZNF790 antisense RNA 1 [Source:NCBI gene;Acc:284408]	antisense	7.97796	-1.49615	0.181568	-8.24016	1.71976e-16	1.40794e-15	1.2484e-15
ENSG00000267272.4	LINC01140	long intergenic non-protein coding RNA 1140 [Source:HGNC Symbol;Acc:HGNC:27922]	lincRNA	12.9412	-1.97519	0.202014	-9.77751	1.40632e-22	1.80051e-21	1.56776e-21
ENSG00000267288.2	AC138150.2	uncharacterized LOC105371795 [Source:NCBI gene;Acc:105371795]	antisense	24.0849	1.96713	0.188094	10.4582	1.34371e-25	2.10762e-24	1.83501e-24
ENSG00000267322.2	SNHG22	small nucleolar RNA host gene 22 [Source:HGNC Symbol;Acc:HGNC:50285]	antisense	49.5946	1.65812	0.255565	6.48805	8.69536e-11	4.31149e-10	3.61205e-10
ENSG00000267365.1	KCNJ2-AS1	KCNJ2 antisense RNA 1 [Source:HGNC Symbol;Acc:HGNC:43720]	antisense	43.1031	-1.20053	0.150833	-7.95932	1.72994e-15	1.31271e-14	1.13171e-14
ENSG00000267414.1	AC120049.1	uncharacterized LOC101927943 [Source:NCBI gene;Acc:101927943]	lincRNA	11.0268	-1.62488	0.175809	-9.24231	2.41223e-20	2.62961e-19	2.29161e-19
ENSG00000267440.1	LINC02594	long intergenic non-protein coding RNA 2594 [Source:HGNC Symbol;Acc:HGNC:53935]	lincRNA	2.09261	1.52081	0.323221	4.70516	2.53663e-06	7.90989e-06	6.78401e-06
ENSG00000267452.1	LINC02073	long intergenic non-protein coding RNA 2073 [Source:HGNC Symbol;Acc:HGNC:52919]	lincRNA	2.70866	1.79404	0.317398	5.65231	1.58302e-08	6.31982e-08	5.34607e-08
ENSG00000267454.4	ZNF582-AS1	ZNF582 antisense RNA 1 (head to head) [Source:HGNC Symbol;Acc:HGNC:25213]	lincRNA	11.159	-1.74452	0.17197	-10.1443	3.51217e-24	5.03989e-23	4.36027e-23
ENSG00000267470.4	ZNF571-AS1	ZNF571 antisense RNA 1 [Source:HGNC Symbol;Acc:HGNC:44324]	antisense	11.8782	-1.19644	0.210048	-5.69603	1.22628e-08	4.94419e-08	4.19972e-08
ENSG00000267506.4	AC021683.2	uncharacterized LOC100507351 [Source:NCBI gene;Acc:100507351]	lincRNA	19.6877	-1.7102	0.349253	-4.89675	9.74334e-07	3.19164e-06	2.72938e-06
ENSG00000267530.2	LINC01836	long intergenic non-protein coding RNA 1836 [Source:HGNC Symbol;Acc:HGNC:52652]	lincRNA	18.9858	2.69297	0.220975	12.1868	3.65711e-34	9.95543e-33	8.50083e-33
ENSG00000267532.3	MIR497HG	mir-497-195 cluster host gene [Source:HGNC Symbol;Acc:HGNC:39523]	antisense	14.176	-2.37572	0.160889	-14.7662	2.42014e-49	1.69239e-47	1.42919e-47
ENSG00000267551.3	AC005264.1	uncharacterized LOC100996351 [Source:NCBI gene;Acc:100996351]	antisense	2.72319	2.83374	0.349036	8.11874	4.7103e-16	3.73966e-15	3.25696e-15
ENSG00000267698.1	AC002116.2	uncharacterized LOC101927572 [Source:NCBI gene;Acc:101927572]	antisense	19.9524	1.09474	0.133998	8.16981	3.08864e-16	2.47869e-15	2.18404e-15
ENSG00000268307.1	LINC02560	long intergenic non-protein coding RNA 2560 [Source:HGNC Symbol;Acc:HGNC:53600]	lincRNA	3.51785	2.94031	0.420355	6.99483	2.65577e-12	1.51471e-11	1.29818e-11
ENSG00000268324.2	LRRC2-AS1	LRRC2 antisense RNA 1 [Source:HGNC Symbol;Acc:HGNC:15571]	antisense	3.17333	1.89544	0.28014	6.76605	1.32349e-11	7.08079e-11	5.90167e-11
ENSG00000268388.4	FENDRR	FOXF1 adjacent non-coding developmental regulatory RNA [Source:HGNC Symbol;Acc:HGNC:43894]	lincRNA	446.342	-1.93335	0.179723	-10.7574	5.46966e-27	9.38792e-26	8.35748e-26
ENSG00000268401.1	AC007785.3	uncharacterized LOC105372421 [Source:NCBI gene;Acc:105372421]	lincRNA	2.4084	1.73338	0.302252	5.73489	9.75739e-09	3.97263e-08	3.37875e-08
ENSG00000268403.2	AC132192.2	uncharacterized LOC644656 [Source:NCBI gene;Acc:644656]	antisense	33.8095	1.0612	0.144618	7.33799	2.16826e-13	1.36381e-12	1.16979e-12
ENSG00000268592.3	RAET1E-AS1	RAET1E antisense RNA 1 [Source:NCBI gene;Acc:100652739]	antisense	23.0618	2.4746	0.311601	7.94158	1.99618e-15	1.50615e-14	1.29426e-14
ENSG00000268621.4	IGFL2-AS1	IGFL2 antisense RNA 1 [Source:HGNC Symbol;Acc:HGNC:52559]	lincRNA	31.204	5.7286	0.464472	12.3336	5.97386e-35	1.70308e-33	1.50033e-33
ENSG00000268686.1	AC010643.1	uncharacterized LOC101928295 [Source:NCBI gene;Acc:101928295]	antisense	13.308	1.44072	0.340194	4.23499	2.28557e-05	6.31038e-05	5.38724e-05
ENSG00000268754.1	LINC01081	long intergenic non-protein coding RNA 1081 [Source:HGNC Symbol;Acc:HGNC:49124]	lincRNA	2.38477	-1.77602	0.198722	-8.9372	3.9914e-19	3.99151e-18	3.53086e-18
ENSG00000268812.3	AC004264.1	uncharacterized LOC91370 [Source:NCBI gene;Acc:91370]	antisense	18.0913	1.6144	0.175949	9.17534	4.50162e-20	4.8055e-19	4.20016e-19
ENSG00000268895.4	A1BG-AS1	A1BG antisense RNA 1 [Source:HGNC Symbol;Acc:HGNC:37133]	antisense	15.6946	-1.06367	0.159943	-6.65031	2.92468e-11	1.51497e-10	1.27046e-10
ENSG00000268941.2	LINC01711	long intergenic non-protein coding RNA 1711 [Source:HGNC Symbol;Acc:HGNC:28663]	lincRNA	5.02239	3.39006	0.346316	9.78893	1.25622e-22	1.61208e-21	1.40761e-21
ENSG00000269186.1	LINC01082	long intergenic non-protein coding RNA 1082 [Source:HGNC Symbol;Acc:HGNC:49125]	lincRNA	25.729	-2.54251	0.219988	-11.5575	6.76444e-31	1.4794e-29	1.28524e-29
ENSG00000269793.4	ZIM2-AS1	ZIM2 antisense RNA 1 [Source:HGNC Symbol;Acc:HGNC:51304]	antisense	1.37004	-1.23482	0.265187	-4.65641	3.21774e-06	9.89862e-06	8.49125e-06
ENSG00000269821.1	KCNQ1OT1	KCNQ1 opposite strand/antisense transcript 1 [Source:HGNC Symbol;Acc:HGNC:6295]	antisense	239.307	1.84332	0.200821	9.17894	4.35359e-20	4.65134e-19	4.08266e-19
ENSG00000270141.3	TERC	telomerase RNA component [Source:HGNC Symbol;Acc:HGNC:11727]	lincRNA	1.31564	1.80661	0.420966	4.29159	1.77401e-05	4.96581e-05	4.24557e-05
ENSG00000270159.1	AC018695.3	uncharacterized LOC101928557 [Source:NCBI gene;Acc:101928557]	antisense	0.885825	1.9514	0.388172	5.02717	4.97778e-07	1.68743e-06	1.44059e-06
ENSG00000270344.2	POC1B-AS1	POC1B antisense RNA 1 [Source:HGNC Symbol;Acc:HGNC:52949]	antisense	101.285	1.0001	0.118263	8.45657	2.75365e-17	2.40104e-16	2.14119e-16
ENSG00000270547.4	LINC01235	long intergenic non-protein coding RNA 1235 [Source:HGNC Symbol;Acc:HGNC:49769]	lincRNA	47.1432	1.16568	0.23147	5.03597	4.7544e-07	1.61553e-06	1.3796e-06
ENSG00000271216.1	LINC01050	long intergenic non-protein coding RNA 1050 [Source:HGNC Symbol;Acc:HGNC:49044]	lincRNA	4.7628	4.9088	0.44491	11.0332	2.64186e-28	4.88402e-27	4.24446e-27
ENSG00000271474.1	AC106881.1	uncharacterized LOC105377335 [Source:NCBI gene;Acc:105377335]	antisense	5.74975	-1.84084	0.167996	-10.9576	6.10677e-28	1.10774e-26	9.59949e-27
ENSG00000271538.4	LINC02427	long intergenic non-protein coding RNA 2427 [Source:HGNC Symbol;Acc:HGNC:53358]	lincRNA	1.54437	-1.67849	0.253216	-6.62868	3.38708e-11	1.74652e-10	1.45972e-10
ENSG00000271584.1	LINC02550	long intergenic non-protein coding RNA 2550 [Source:HGNC Symbol;Acc:HGNC:53585]	lincRNA	2.42521	-1.4245	0.270019	-5.27554	1.32368e-07	4.79767e-07	4.06784e-07
ENSG00000271826.4	PLS3-AS1	PLS3 antisense RNA 1 [Source:HGNC Symbol;Acc:HGNC:50343]	antisense	5.10934	1.46514	0.257338	5.69347	1.24482e-08	5.01577e-08	4.25653e-08
ENSG00000271856.1	LINC01215	long intergenic non-protein coding RNA 1215 [Source:HGNC Symbol;Acc:HGNC:49651]	lincRNA	13.2033	-1.53304	0.259631	-5.90471	3.53257e-09	1.51009e-08	1.26743e-08
ENSG00000271952.1	LINC01954	long intergenic non-protein coding RNA 1954 [Source:HGNC Symbol;Acc:HGNC:52779]	lincRNA	3.76133	-3.14345	0.305505	-10.2894	7.8697e-25	1.17516e-23	1.01149e-23
ENSG00000272106.1	AL691432.2	artifact	antisense	126.695	-1.16703	0.0996552	-11.7106	1.12437e-31	2.60827e-30	2.21328e-30
ENSG00000272143.1	FGF14-AS2	FGF14 antisense RNA 2 [Source:HGNC Symbol;Acc:HGNC:44368]	lincRNA	12.1925	-2.07049	0.20305	-10.1969	2.04643e-24	2.97866e-23	2.5698e-23
ENSG00000272167.2	AL606537.1	PROX1 antisense RNA 1	antisense	1.98913	1.997	0.388764	5.13679	2.79469e-07	9.74154e-07	8.33069e-07
ENSG00000272168.4	CASC15	cancer susceptibility 15 [Source:HGNC Symbol;Acc:HGNC:28245]	lincRNA	99.9272	1.42134	0.187743	7.57066	3.71343e-14	2.5073e-13	2.15222e-13
ENSG00000272217.1	AL645940.1	uncharacterized LOC105375022 [Source:NCBI gene;Acc:105375022]	lincRNA	4.64349	1.20651	0.2324	5.19151	2.08594e-07	7.38305e-07	6.32148e-07
ENSG00000272259.4	LINC01749	long intergenic non-protein coding RNA 1749 [Source:HGNC Symbol;Acc:HGNC:52537]	lincRNA	3.4625	2.82624	0.480208	5.88544	3.9699e-09	1.68787e-08	1.41736e-08
ENSG00000272549.1	LINC02538	long intergenic non-protein coding RNA 2538 [Source:HGNC Symbol;Acc:HGNC:53571]	lincRNA	22.7114	1.07685	0.234059	4.60077	4.20936e-06	1.2766e-05	1.08717e-05
ENSG00000272620.1	AFAP1-AS1	AFAP1 antisense RNA 1 [Source:HGNC Symbol;Acc:HGNC:28141]	antisense	428.663	5.63948	0.464197	12.1489	5.81396e-34	1.5694e-32	1.32328e-32
ENSG00000272677.1	AC124016.1	uncharacterized LOC101928963 [Source:NCBI gene;Acc:101928963]	antisense	9.47615	1.01658	0.161735	6.28545	3.26896e-10	1.54072e-09	1.28235e-09
ENSG00000272727.1	LINC02266	long intergenic non-protein coding RNA 2266 [Source:HGNC Symbol;Acc:HGNC:53180]	lincRNA	2.97408	4.17641	0.515325	8.10442	5.29993e-16	4.18883e-15	3.6531e-15
ENSG00000272989.1	LINC02012	long intergenic non-protein coding RNA 2012 [Source:HGNC Symbol;Acc:HGNC:52847]	lincRNA	42.9263	-1.27589	0.186247	-6.85049	7.35957e-12	4.04279e-11	3.39972e-11
ENSG00000273313.1	RBAKDN	RBAK downstream neighbor [Source:HGNC Symbol;Acc:HGNC:33770]	lincRNA	1.76968	2.87279	0.453841	6.32995	2.45236e-10	1.16955e-09	9.74256e-10
ENSG00000274253.3	AC138649.1	uncharacterized LOC283683 [Source:NCBI gene;Acc:283683]	sense_overlapping	3.76811	-1.06932	0.377816	-2.83027	0.00465087	0.00890076	0.007658
ENSG00000274317.1	LINC02334	long intergenic non-protein coding RNA 2334 [Source:HGNC Symbol;Acc:HGNC:53254]	lincRNA	4.09066	1.04346	0.257124	4.05819	4.94551e-05	0.000130282	0.000109594
ENSG00000274956.2	NKAIN3-IT1	NKAIN3 intronic transcript [Source:HGNC Symbol;Acc:HGNC:48595]	lincRNA	8.23504	-3.1691	0.361219	-8.77336	1.73408e-18	1.65359e-17	1.46859e-17
ENSG00000274993.1	AC254629.1	uncharacterized LOC105375431 [Source:NCBI gene;Acc:105375431]	antisense	366.368	-1.22054	0.210079	-5.80991	6.25049e-09	2.60303e-08	2.19219e-08
ENSG00000275294.3	LINC02340	long intergenic non-protein coding RNA 2340 [Source:HGNC Symbol;Acc:HGNC:53260]	lincRNA	4.35334	1.54327	0.276212	5.58727	2.30664e-08	9.06061e-08	7.65959e-08
ENSG00000275491.1	LINC01730	long intergenic non-protein coding RNA 1730 [Source:HGNC Symbol;Acc:HGNC:52518]	lincRNA	11.951	2.99086	0.272148	10.9898	4.27824e-28	7.81563e-27	6.82332e-27
ENSG00000275549.1	STPG3-AS1	STPG3 antisense RNA 1 [Source:HGNC Symbol;Acc:HGNC:51176]	antisense	13.0876	1.05262	0.242181	4.34641	1.38385e-05	3.92836e-05	3.36341e-05
ENSG00000275620.1	FLJ16779	uncharacterized LOC100192386 [Source:NCBI gene;Acc:100192386]	antisense	24.6981	2.65661	0.333687	7.9614	1.70105e-15	1.29205e-14	1.11615e-14
ENSG00000275672.1	AC025580.3	GATM antisense RNA 1	antisense	1.85039	1.35127	0.340849	3.96444	7.35699e-05	0.000188872	0.000158219
ENSG00000277851.1	LINC02391	long intergenic non-protein coding RNA 2391 [Source:HGNC Symbol;Acc:HGNC:53318]	lincRNA	1.73751	-1.00249	0.244492	-4.10029	4.12627e-05	0.000109832	9.27561e-05
ENSG00000278090.1	LUNAR1	leukemia-associated non-coding IGF1R activator RNA 1 [Source:HGNC Symbol;Acc:HGNC:51199]	lincRNA	2.09513	1.28918	0.370722	3.47748	0.000506157	0.00114647	0.000968435
ENSG00000278214.1	LINC02139	long intergenic non-protein coding RNA 2139 [Source:HGNC Symbol;Acc:HGNC:52999]	lincRNA	2.141	-1.33957	0.192063	-6.97462	3.06706e-12	1.73901e-11	1.47287e-11
ENSG00000278709.1	NKILA	NF-kappaB interacting lncRNA [Source:HGNC Symbol;Acc:HGNC:51599]	antisense	99.0292	1.7042	0.20169	8.44961	2.92285e-17	2.54225e-16	2.26469e-16
ENSG00000278910.2	BANCR	BRAF-activated non-protein coding RNA [Source:HGNC Symbol;Acc:HGNC:43877]	lincRNA	1.83104	1.6383	0.400135	4.09437	4.23325e-05	0.000112547	9.50631e-05
ENSG00000278921.2	EPB41L4A-DT	EPB41L4A divergent transcript [Source:HGNC Symbol;Acc:HGNC:25643]	lincRNA	12.5217	-1.55162	0.190633	-8.1393	3.97557e-16	3.17199e-15	2.77528e-15
ENSG00000279078.1	SND1-IT1	SND1 intronic transcript 1 [Source:HGNC Symbol;Acc:HGNC:24158]	lincRNA	1.78468	2.06577	0.484606	4.26279	2.01891e-05	5.60985e-05	4.80013e-05
ENSG00000279727.1	LINC02033	long intergenic non-protein coding RNA 2033 [Source:HGNC Symbol;Acc:HGNC:52867]	lincRNA	2.88547	-2.38261	0.22912	-10.399	2.50675e-25	3.86279e-24	3.33978e-24
ENSG00000280109.1	PLAC4	placenta specific 4 [Source:HGNC Symbol;Acc:HGNC:14616]	antisense	65.1021	4.09816	0.305573	13.4114	5.18589e-41	2.16646e-39	1.74326e-39
ENSG00000280213.1	UCKL1-AS1	UCKL1 antisense RNA 1 [Source:HGNC Symbol;Acc:HGNC:31967]	antisense	47.3123	1.42943	0.203708	7.01705	2.26601e-12	1.29913e-11	1.11514e-11
ENSG00000280303.2	ERICD	E2F1-regulated inhibitor of cell death [Source:HGNC Symbol;Acc:HGNC:49404]	lincRNA	18.8945	1.13989	0.140807	8.09541	5.707e-16	4.50503e-15	3.92132e-15
ENSG00000280543.1	ASAP1-IT2	ASAP1 intronic transcript 2 [Source:HGNC Symbol;Acc:HGNC:48917]	sense_intronic	2.39738	1.17216	0.324002	3.61775	0.000297179	0.000697943	0.000592459
ENSG00000280587.1	LINC01348	long intergenic non-protein coding RNA 1348 [Source:HGNC Symbol;Acc:HGNC:50567]	lincRNA	36.6135	1.86089	0.242827	7.66344	1.81018e-14	1.25629e-13	1.08066e-13
ENSG00000280604.1	AJ239328.1	PCBP3 overlapping transcript 1	sense_overlapping	7.87012	1.56292	0.30143	5.185	2.16011e-07	7.63018e-07	6.53719e-07
ENSG00000280623.1	PCAT14	prostate cancer associated transcript 14 [Source:HGNC Symbol;Acc:HGNC:48977]	lincRNA	33.1055	4.36935	0.482858	9.04893	1.44381e-19	1.4874e-18	1.32552e-18
ENSG00000280693.1	SH3PXD2A-AS1	SH3PXD2A antisense RNA 1 [Source:HGNC Symbol;Acc:HGNC:45242]	antisense	149.992	2.8588	0.236347	12.0958	1.11187e-33	2.94775e-32	2.50457e-32
ENSG00000280721.1	LINC01943	long intergenic non-protein coding RNA 1943 [Source:HGNC Symbol;Acc:HGNC:52767]	lincRNA	17.1347	1.05825	0.172454	6.13643	8.43973e-10	3.82149e-09	3.16853e-09
ENSG00000280798.1	LINC00294	long intergenic non-protein coding RNA 294 [Source:HGNC Symbol;Acc:HGNC:27456]	lincRNA	297.31	-1.21001	0.0817501	-14.8013	1.43732e-49	1.01989e-47	8.97299e-48
ENSG00000280924.1	LINC00628	long intergenic non-protein coding RNA 628 [Source:HGNC Symbol;Acc:HGNC:27008]	lincRNA	12.0045	1.00927	0.159267	6.33697	2.34321e-10	1.11999e-09	9.34291e-10
ENSG00000280997.1	CCAT2	colon cancer associated transcript 2 [Source:HGNC Symbol;Acc:HGNC:47044]	lincRNA	3.70343	3.51397	0.41956	8.37537	5.50494e-17	4.68362e-16	4.14768e-16
ENSG00000281103.1	TRG-AS1	T cell receptor gamma locus antisense RNA 1 [Source:HGNC Symbol;Acc:HGNC:48974]	antisense	32.8989	-1.35715	0.191122	-7.10099	1.23866e-12	7.26871e-12	6.23612e-12
ENSG00000281162.1	LINC01127	long intergenic non-protein coding RNA 1127 [Source:HGNC Symbol;Acc:HGNC:49292]	lincRNA	6.5395	1.00734	0.320995	3.13817	0.00170006	0.00351947	0.00299085
ENSG00000281344.1	HELLPAR	HELLP associated long non-coding RNA [Source:HGNC Symbol;Acc:HGNC:43984]	macro_lncRNA	44.1244	1.41509	0.17307	8.17644	2.92363e-16	2.3487e-15	2.07407e-15
ENSG00000281376.1	ABALON	apoptotic BCL2L1-antisense long non-coding RNA [Source:HGNC Symbol;Acc:HGNC:49667]	antisense	42.4138	1.85134	0.145429	12.7302	4.01837e-37	1.31452e-35	1.12566e-35
ENSG00000281398.1	SNHG4	small nucleolar RNA host gene 4 [Source:HGNC Symbol;Acc:HGNC:32964]	lincRNA	188.556	1.69126	0.143344	11.7986	3.96728e-32	9.45315e-31	8.0264e-31
ENSG00000281406.1	BLACAT1	bladder cancer associated transcript 1 [Source:HGNC Symbol;Acc:HGNC:48597]	lincRNA	179.444	5.28722	0.225974	23.3974	4.53958e-121	4.61137e-118	3.30633e-118
ENSG00000281591.1	DBET	D4Z4 binding element transcript [Source:HGNC Symbol;Acc:HGNC:43904]	lincRNA	7.54173	2.66633	0.4396	6.06534	1.31672e-09	5.84686e-09	4.85166e-09
ENSG00000281706.1	LINC01012	long intergenic non-protein coding RNA 1012 [Source:NCBI gene;Acc:100507173]	lincRNA	33.0624	1.12917	0.122079	9.24952	2.25512e-20	2.46112e-19	2.15172e-19
ENSG00000281756.1	C2-AS1	C2 antisense RNA 1 [Source:HGNC Symbol;Acc:HGNC:49464]	antisense	5.45539	2.86492	0.293746	9.75302	1.79054e-22	2.27732e-21	1.966e-21

## Sheet: Supplementary Table 5
Supplementary Table S5. Clinical characteristics of the samples used in this study
		The Cancer Genome Atlas															GSE146009
	Samples	Colon adenocarcinoma	Esophageal carcinoma	Stomach adenocarcinoma	Liver hepatocellular carcinoma	Pancreatic adenocarcinoma	Rectum adenocarcinoma	Kidney renal clear cell carcinoma	Kidney renal papillary cell carcinoma	Breast invasive carcinoma	Cervical squamous cell carcinoma and endocervical adenocarcinoma	Uterine Corpus Endometrial Carcinoma	Lung adenocarcinoma	Lung squamous cell carcinoma	Head and Neck squamous cell carcinoma	Bladder Urothelial Carcinoma	African Americans	Caucasian Americans
Factor		(COAD)	(ESCA)	(STAD)	(LIHC)	(PAAD)	(READ)	(KIRC)	(KIRP)	(BRCA)	(CESC)	(UCEC)	(LUAD)	(LUSC)	(HNSC)	(BLCA)
No. of patients		422	143	350	346	174	154	527	259	1077	297	541	498	491	432	404	30	35
Gender	Male, No. (%)	232 (52.5)	121 (84.6)	220 (62.9)	235 (67.9)	95 (54.6)	83 (53.9)	341 (64.7)	191 (73.7)	12 (1.1)	0 (0)	0 (0)	231 (46.6)	362 (73.7)	314 (72.7)	297 (73.5)	-	-
	Female, No. (%)	210 (47.5)	22 (15.4)	130 (37.1)	111 (32.1)	79 (45.4)	71 (46.1)	186 (35.3)	68 (26.3)	1065 (98.9)	297 (100.0)	541 (100.0)	267 (53.6)	129 (26.3)	118 (27.3)	107 (26.5)	-	-
Vital Status	Alive	345	88 (61.5)	215 (61.4)	230 (66.5)	82 (47.1)	131 (85.1)	355 (67.4)	220 (84.9)	930 (86.4)	225 (75.8)	450 (83.2)	317 (63.7)	281 (57.2)	245 (56.7)	225 (55.7)	-	-
	Dead	97	55 (38.5)	135 (38.6)	116 (33.5)	92 (52.9)	23 (14.9)	172 (32.6)	39 (15.1)	147 (13.6)	72 (24.2)	91 (16.8)	181 (36.3)	210 (42.8)	187 (43.3)	179 (44.3)	-	-
Years of follow up (SD)		2.4 (2.2)	1.5 (1.2)	1.7 (1.5)	2.2 (2.0)	1.5 (1.3)	2.1 (1.8)	3.7 (2.7)	2.8 (2.4)	3.4 (3.2)	2.8 (3.1)	3.1 (2.5)	2.5 (2.4)	2.7 (2.6)	2.5 (2.4)	2.2 (2.3)	-	-
Stage, No (%)	I	75 (17.0)	17 (11.9)	51 (14.6)	171 (49.4)	21 (12.1)	30 (19.5)	265 (50.3)	171 (66.0)	181 (16.8)	162 (54.5)	338 (62.5)	272 (54.6)	242 (49.3)	25 (5.8)	2 (0.5)	-	-
	II	175 (39.6)	69 (48.3)	111 (31.7)	85 (24.6)	146 (83.9)	49 (31.8)	57 (10.8)	21 (8.1)	617 (57.3)	69 (23.2)	51 (9.4)	119 (23.9)	159 (32.4)	71 (16.4)	129 (31.9)	-	-
	III	128 (29.0)	49 (34.3)	149 (42.6)	85 (24.6)	3 (1.7)	50 (32.5)	123 (23.3)	52 (20.1)	247 (22.9)	45 (15.2)	123 (22.7)	81 (16.3)	83 (16.9)	78 (18.1)	139 (34.4)	-	-
	IV	64 (14.5)	8 (5.6)	39 (11.1)	5 (1.4)	4 (2.3)	25 (16.2)	82 (15.6)	15 (5.8)	20 (1.9)	21 (7.1)	29 (5.4)	26 (5.2)	7 (1.4)	258 (59.7)	134 (33.2)	-	-
	X	0 (0)	0 (0)	0 (0)	0 (0)	0 (0)	0 (0)	0 (0)	0 (0)	12 (1.1)	0 (0)	0 (0)	0 (0)	0 (0)	0 (0)	0 (0)	-	-

## Sheet: Supplementary Table 6
Supplementary Table S6. Transcriptomic analysis of twenty-five genes near LINC02257 (±1 Mb).
	DE gene analysis			Overall Survival analysis		Spearman's correlation (associated with tumor stage)		Cochran-Armitage trend test (associated with tumor stage)
Gene name	LFC	P value	FDR-adjusted P value a	P value	FDR-adjusted P value	P value	FDR-adjusted P value	P value	FDR-adjusted P value
HLX	-0.95455	1.80×10-11	5.63×10-11	0.0540243	0.155573	0.021898	0.109491	0.09255	0.289218
C1orf140	-1.47422	2.31×10-5	5.26×10-5	-	-	0.435138	0.679903	0.489839	0.607073
AL360013.1	0.114036	0.900514	0.900514	-	-	0.526057	0.69218	0.446015	0.586862
DUSP10	1.12102	1.93×10-18	9.65×10-18	0.998673	0.999933	0.837434	0.837434	0.721235	0.783951
LINC01655	3.81808	1.30×10-17	4.64×10-17	0.0121686	0.0547587	0.004482	0.0373506	0.012502	0.078135
RNU6-403P	3.82757	6.33×10-18	2.64×10-17	0.00902812	0.0541687	0.14349	0.326114	0.241048	0.520007
LINC02257	5.26485	3.21×10-35	4.01×10-34	7.52×10-5	0.00135282	0.00302	0.0373506	0.000436	0.0109067
LINC02474	6.91108	6.43×10-31	4.02×10-30	0.00199219	0.0179298	0.001895	0.0373506	0.001875	0.0234389
LINC01705	6.81229	7.60×10-55	1.90×10-53	0.430091	0.774163	0.091002	0.252783	0.059297	0.211773
AL356108.1	0.799774	0.132888	0.194435	-	-	0.060368	0.188651	0.056981	0.211773
QRSL1P2	0.218692	0.839878	0.874873	-	-	0.618624	0.693627	0.601042	0.683002
AL513314.1	0.398993	0.647789	0.736124	-	-	0.321256	0.535427	0.28328	0.520007
CICP13	0.790616	0.153875	0.194435	-	-	0.22299	0.398196	0.289349	0.520007
AL513314.2	0.299682	0.097501	0.161324	0.274171	0.548342	0.588503	0.693627	0.798829	0.832113
AL592148.2	0.984925	0.103247	0.161324	-		0.502887	0.69218	0.509941	0.607073
HHIPL2	0.344637	0.155548	0.194435	0.959634	0.999933	0.006211	0.0388214	0.036629	0.183143
TAF1A	1.25371	5.85×10-33	4.87×10-32	0.793408	0.999933	0.588466	0.693627	0.959347	0.959347
TAF1A-AS1	0.425075	0.000679	0.0014139	0.826379	0.999933	0.665882	0.693627	0.332804	0.520007
MIA3	-0.283359	0.01279	0.0228401	0.564012	0.846018	0.486958	0.69218	0.386197	0.536384
AL592148.1	2.58511	9.91×10-11	2.75×10-10	0.246039	0.548342	0.172948	0.35998	0.332804	0.520007
AL592148.3	0.163417	0.1545	0.194435	0.999933	0.999933	0.18719	0.35998	0.241048	0.520007
AIDA	-0.021895	0.812776	0.874873	0.867879	0.999933	0.114223	0.285557	0.284428	0.520007
BROX	-0.0775927	0.401485	0.477958	0.0287241	0.103407	0.643129	0.693627	0.386197	0.536384
FAM177B	-0.908997	0.004887	0.00939867	0.0605006	0.155573	0.027936	0.116401	0.012502	0.078135
DISP1	-0.602109	3.30×10-7	8.26×10-7	0.561965	0.846018	0.054307	0.188651	0.332804	0.520007
FDR: Benjamini-Hochberg false discovery rate.
a FDR value was adjusted by all genes including protein coding genes. This value is different with FDR value that calculation based on P-value of lncRNA
